# Supplementary material for: An Integrated Multi-Omics Analysis Identifying Immune Subtypes of Pancreatic Cancer
Source: Int J Mol Sci. 2023 Dec 21;25(1):142. doi: 10.3390/ijms25010142 (PMC10779306; doi:10.3390/ijms25010142)
Supplement: Supplementary file 1 [file ijms-25-00142-s001.zip]

Archive with 3 entries (3 files):
- Supplementary figures.pdf
- Supplementary File S1.pdf
- Supplementary tables.xls
