# Supplementary material for: An Integrated Multi-Omics Analysis Identifying Immune Subtypes of Pancreatic Cancer
Source: Int J Mol Sci. 2023 Dec 21;25(1):142. doi: 10.3390/ijms25010142 (PMC10779306; doi:10.3390/ijms25010142)
Supplement: Supplementary file 1 [file ijms-25-00142-s001.zip › Supplementary tables.xls]

## Sheet: Table S1
Table S1:GSVA enrichment scores between PAAD and adjacent normal tissue.
id	TCGA-3A-A9IO-01A	TCGA-US-A774-01A	TCGA-HZ-A49H-01A	TCGA-FB-A4P5-01A	TCGA-FB-AAPS-01A	TCGA-3A-A9IN-01A	TCGA-HV-A5A5-01A	TCGA-H6-A45N-11A	TCGA-H6-8124-01A	TCGA-US-A77G-01A	TCGA-3A-A9IJ-01A	TCGA-HZ-A8P0-01A	TCGA-IB-7644-01A	TCGA-IB-A7LX-01A	TCGA-2J-AABK-01A	TCGA-HZ-A9TJ-06A	TCGA-S4-A8RP-01A	TCGA-2L-AAQM-01A	TCGA-HV-A5A3-11A	TCGA-XD-AAUG-01A	TCGA-M8-A5N4-01A	TCGA-2L-AAQI-01A	TCGA-HZ-7919-01A	TCGA-HZ-8005-01A	TCGA-IB-AAUM-01A	TCGA-IB-7888-01A	TCGA-2J-AAB9-01A	TCGA-2L-AAQJ-01A	TCGA-IB-AAUU-01A	TCGA-Q3-A5QY-01A	TCGA-FB-AAQ1-01A	TCGA-HV-A5A3-01A	TCGA-IB-AAUO-01A	TCGA-IB-8127-01A	TCGA-FB-A545-01A	TCGA-YH-A8SY-01A	TCGA-IB-A5SQ-01A	TCGA-HV-A7OP-01A	TCGA-FB-AAQ6-01A	TCGA-FB-AAQ2-01A	TCGA-US-A77J-01A	TCGA-F2-7273-01A	TCGA-3A-A9I9-01A	TCGA-IB-7654-01A	TCGA-IB-7893-01A	TCGA-S4-A8RM-01A	TCGA-IB-AAUW-01A	TCGA-FB-AAPZ-01A	TCGA-IB-AAUS-01A
KAECH_NAIVE_VS_DAY8_EFF_CD8_TCELL_UP	0.887112	0.90697	0.907943	0.906522	0.909188	0.885711	0.906688	0.919005	0.897805	0.909154	0.866827	0.893759	0.917954	0.899575	0.904488	0.8982	0.904723	0.871789	0.911791	0.90926	0.89803	0.898155	0.913176	0.909515	0.918968	0.917579	0.905019	0.911107	0.906472	0.924722	0.894819	0.906032	0.886081	0.911233	0.894572	0.895604	0.910152	0.868975	0.899531	0.898876	0.918595	0.922859	0.897966	0.909635	0.907354	0.907213	0.91366	0.912023	0.902944
KAECH_NAIVE_VS_DAY8_EFF_CD8_TCELL_DN	0.834821	0.940692	0.950049	0.971846	0.948928	0.858748	0.938771	0.954268	0.93185	0.917513	0.831765	0.929513	0.947986	0.939523	0.929529	0.919085	0.926242	0.863142	0.939472	0.899793	0.945218	0.935623	0.958706	0.957508	0.905187	0.956049	0.942036	0.948573	0.945099	0.96443	0.9507	0.916444	0.951407	0.944062	0.925335	0.946519	0.953335	0.886044	0.92577	0.948566	0.961492	0.937993	0.93525	0.910112	0.958426	0.909555	0.917113	0.959052	0.964339
KAECH_NAIVE_VS_DAY15_EFF_CD8_TCELL_UP	0.878312	0.918133	0.923914	0.923322	0.922488	0.886073	0.91805	0.916361	0.903792	0.90116	0.861029	0.900747	0.911199	0.897534	0.911963	0.902433	0.907145	0.871467	0.917045	0.914916	0.903742	0.903046	0.916245	0.918239	0.916619	0.922739	0.917479	0.916074	0.909175	0.937803	0.90209	0.894979	0.896348	0.913356	0.900688	0.905913	0.925926	0.866307	0.903809	0.906237	0.923274	0.924193	0.905586	0.908967	0.915478	0.890593	0.913005	0.920383	0.920315
KAECH_NAIVE_VS_DAY15_EFF_CD8_TCELL_DN	0.824283	0.893336	0.914168	0.922911	0.906867	0.855225	0.887799	0.913037	0.859033	0.846248	0.794636	0.868783	0.883465	0.858157	0.864467	0.851161	0.878073	0.827267	0.895466	0.890603	0.885156	0.870602	0.900397	0.898453	0.871979	0.923918	0.886725	0.887259	0.882136	0.919892	0.874057	0.847876	0.870487	0.898231	0.844334	0.878847	0.90528	0.782978	0.849458	0.86326	0.914057	0.921777	0.876273	0.870505	0.907419	0.856035	0.890294	0.901407	0.931467
KAECH_NAIVE_VS_MEMORY_CD8_TCELL_UP	0.863592	0.892641	0.893817	0.901624	0.898902	0.863583	0.884805	0.922139	0.869353	0.869006	0.830394	0.87234	0.874051	0.871579	0.87754	0.872153	0.882291	0.828511	0.892136	0.89144	0.872086	0.875077	0.894742	0.879988	0.887093	0.920206	0.887533	0.891096	0.880702	0.920696	0.869056	0.855614	0.858944	0.889178	0.865313	0.868046	0.90054	0.82118	0.863919	0.884201	0.910295	0.905172	0.87051	0.891259	0.885553	0.862672	0.901053	0.895313	0.894635
KAECH_NAIVE_VS_MEMORY_CD8_TCELL_DN	0.819561	0.903553	0.920961	0.933401	0.912198	0.855201	0.894162	0.927607	0.876135	0.845828	0.805856	0.871634	0.89103	0.872576	0.870292	0.857016	0.882758	0.826581	0.906621	0.895973	0.888432	0.875956	0.908922	0.902688	0.880197	0.925974	0.897674	0.890644	0.891678	0.936952	0.881633	0.861787	0.877245	0.906779	0.846996	0.883788	0.908705	0.788718	0.857338	0.867352	0.929365	0.928599	0.883845	0.879298	0.901393	0.86397	0.898889	0.911711	0.938412
KAECH_DAY8_EFF_VS_DAY15_EFF_CD8_TCELL_UP	0.887015	0.951567	0.953293	0.959477	0.940832	0.874888	0.950065	0.929723	0.955571	0.96025	0.905617	0.944644	0.968282	0.958159	0.963717	0.947081	0.938087	0.888997	0.932506	0.902744	0.947876	0.962134	0.967725	0.965695	0.921575	0.951178	0.953383	0.968319	0.962264	0.950029	0.973712	0.935757	0.968476	0.943674	0.954845	0.963377	0.96112	0.962175	0.962219	0.984925	0.954913	0.923219	0.947119	0.928474	0.970672	0.925836	0.919907	0.961195	0.954001
KAECH_DAY8_EFF_VS_DAY15_EFF_CD8_TCELL_DN	0.841495	0.884131	0.886998	0.894347	0.892726	0.865302	0.869513	0.893911	0.832967	0.840155	0.825387	0.860998	0.858714	0.846147	0.863785	0.846523	0.865106	0.827502	0.877348	0.888057	0.848893	0.856124	0.866394	0.863416	0.873925	0.901888	0.870996	0.875872	0.861237	0.903238	0.847165	0.839831	0.840235	0.8667	0.832356	0.851513	0.887368	0.800705	0.84502	0.868229	0.91132	0.888312	0.867975	0.872693	0.869629	0.84114	0.890348	0.872441	0.891032
KAECH_DAY8_EFF_VS_MEMORY_CD8_TCELL_UP	0.820436	0.915045	0.916081	0.940972	0.909933	0.825416	0.911945	0.915309	0.914917	0.909327	0.821427	0.907114	0.936265	0.921963	0.916337	0.906478	0.900965	0.834088	0.910555	0.860025	0.920808	0.925225	0.941949	0.944778	0.872232	0.929573	0.918053	0.933438	0.928416	0.924605	0.941162	0.89724	0.930152	0.924999	0.912269	0.925673	0.932912	0.894442	0.910478	0.945671	0.927832	0.907862	0.908107	0.8958	0.953514	0.892158	0.886905	0.933936	0.931535
KAECH_DAY8_EFF_VS_MEMORY_CD8_TCELL_DN	0.886682	0.908264	0.918421	0.921361	0.918707	0.904799	0.908244	0.928445	0.890245	0.88824	0.866166	0.889638	0.908489	0.892103	0.905395	0.89415	0.903836	0.88325	0.911426	0.91803	0.891407	0.891269	0.907071	0.903504	0.918562	0.920211	0.907734	0.904713	0.901352	0.936292	0.889904	0.89047	0.882629	0.908858	0.881192	0.893364	0.912328	0.838814	0.884541	0.893691	0.929892	0.929314	0.896633	0.906529	0.90607	0.89584	0.91873	0.918528	0.919509
KAECH_DAY15_EFF_VS_MEMORY_CD8_TCELL_UP	0.741326	0.846435	0.843658	0.860537	0.842565	0.759015	0.818567	0.841638	0.774407	0.779887	0.714684	0.814237	0.810982	0.778956	0.802555	0.77105	0.807704	0.737955	0.830474	0.825188	0.812435	0.811277	0.821712	0.801841	0.812244	0.864851	0.821624	0.834531	0.816616	0.862787	0.807379	0.782805	0.800459	0.824112	0.771802	0.794851	0.831229	0.75055	0.771951	0.786034	0.859625	0.848811	0.816526	0.818708	0.803045	0.789283	0.841898	0.832803	0.851232
KAECH_DAY15_EFF_VS_MEMORY_CD8_TCELL_DN	0.881657	0.93546	0.943063	0.945547	0.937163	0.905425	0.929621	0.935826	0.90636	0.906501	0.867849	0.909195	0.930451	0.912367	0.924122	0.908642	0.920699	0.877375	0.931501	0.929394	0.917803	0.919169	0.933567	0.928536	0.933876	0.936241	0.932776	0.930064	0.921155	0.951183	0.919095	0.907434	0.915612	0.93632	0.898991	0.915063	0.93718	0.866756	0.913717	0.918937	0.944295	0.940619	0.923124	0.929095	0.925846	0.91462	0.932023	0.938614	0.941531
GOLDRATH_NAIVE_VS_EFF_CD8_TCELL_UP	0.896553	0.929898	0.934197	0.943908	0.945914	0.901217	0.929531	0.969979	0.907685	0.913246	0.891321	0.927851	0.916733	0.919356	0.924929	0.91541	0.920366	0.899001	0.947794	0.927889	0.922164	0.918547	0.91515	0.932176	0.940301	0.933363	0.931496	0.92224	0.925524	0.967151	0.928106	0.916876	0.919394	0.926885	0.914953	0.915517	0.925456	0.895835	0.917523	0.924071	0.951668	0.938874	0.926625	0.925509	0.92118	0.917158	0.926281	0.932527	0.942412
GOLDRATH_NAIVE_VS_EFF_CD8_TCELL_DN	0.735678	0.881979	0.875695	0.916154	0.87366	0.762455	0.867539	0.892898	0.85653	0.863051	0.741261	0.861317	0.892002	0.875807	0.865673	0.856377	0.855853	0.751148	0.862395	0.809158	0.877269	0.876609	0.905843	0.906978	0.824338	0.893985	0.879562	0.893846	0.879935	0.900868	0.899165	0.837898	0.889666	0.882633	0.869875	0.885087	0.8958	0.831651	0.854451	0.903275	0.903479	0.86398	0.867394	0.845813	0.901298	0.83954	0.836608	0.893412	0.899502
GOLDRATH_NAIVE_VS_MEMORY_CD8_TCELL_UP	0.877448	0.924787	0.921951	0.936681	0.933675	0.883533	0.924987	0.932049	0.90941	0.903535	0.865866	0.908242	0.909277	0.917528	0.918587	0.899259	0.909033	0.866167	0.929922	0.913171	0.920625	0.915671	0.922458	0.931678	0.912127	0.934982	0.92058	0.926371	0.92893	0.954374	0.916911	0.910718	0.907537	0.932009	0.904784	0.917683	0.929401	0.880024	0.912452	0.913951	0.941731	0.93802	0.912979	0.915782	0.926767	0.89333	0.918432	0.930406	0.934207
GOLDRATH_NAIVE_VS_MEMORY_CD8_TCELL_DN	0.795592	0.879565	0.895587	0.906575	0.889208	0.822616	0.870595	0.90013	0.836281	0.822711	0.77082	0.848178	0.859727	0.835956	0.844541	0.834878	0.859109	0.787687	0.878995	0.86769	0.861611	0.847876	0.873383	0.867088	0.861428	0.90064	0.870952	0.866929	0.859804	0.897697	0.854933	0.823558	0.849635	0.870947	0.824313	0.846573	0.874404	0.770614	0.828294	0.834118	0.894202	0.893316	0.859205	0.855811	0.871212	0.840038	0.884636	0.880309	0.910675
GOLDRATH_EFF_VS_MEMORY_CD8_TCELL_UP	0.727012	0.870814	0.859867	0.896117	0.849181	0.746187	0.855966	0.866954	0.870805	0.87207	0.744413	0.857947	0.893659	0.882367	0.867928	0.866386	0.851613	0.744699	0.841837	0.791156	0.881251	0.877573	0.903998	0.903582	0.803822	0.87897	0.868956	0.886333	0.882511	0.877349	0.903161	0.835954	0.893107	0.874416	0.875649	0.888787	0.88763	0.832527	0.861408	0.91369	0.882473	0.842908	0.853704	0.83917	0.914608	0.828694	0.821774	0.887324	0.881778
GOLDRATH_EFF_VS_MEMORY_CD8_TCELL_DN	0.870237	0.87887	0.890118	0.898457	0.893881	0.857508	0.8816	0.906433	0.872574	0.867888	0.843093	0.871584	0.872846	0.869613	0.877747	0.87533	0.871062	0.852548	0.889679	0.888864	0.868965	0.867837	0.877451	0.87672	0.892982	0.896137	0.880102	0.870959	0.876516	0.897296	0.877392	0.864528	0.870391	0.877499	0.866775	0.865706	0.88639	0.828306	0.871634	0.885751	0.892717	0.896986	0.872884	0.876535	0.878126	0.870476	0.885193	0.885546	0.889457
GSE10094_LCMV_VS_LISTERIA_IND_EFF_CD4_TCELL_UP	0.866936	0.869019	0.862839	0.869917	0.870726	0.85063	0.869798	0.916394	0.86589	0.875033	0.832157	0.85941	0.880034	0.862367	0.855763	0.872075	0.871617	0.852846	0.874505	0.869231	0.873961	0.863595	0.88009	0.866943	0.877869	0.881574	0.86503	0.858326	0.871714	0.878772	0.862643	0.870843	0.847713	0.876695	0.852163	0.854606	0.864142	0.810488	0.851696	0.861173	0.863127	0.890747	0.864199	0.882495	0.877669	0.876648	0.877541	0.874993	0.872519
GSE10094_LCMV_VS_LISTERIA_IND_EFF_CD4_TCELL_DN	0.593789	0.658818	0.668237	0.653129	0.632437	0.639671	0.654217	0.502486	0.624884	0.630857	0.625263	0.635186	0.617887	0.612633	0.660969	0.627954	0.65343	0.590893	0.626572	0.65535	0.608448	0.650205	0.638247	0.610962	0.642288	0.641555	0.667157	0.626197	0.65172	0.59362	0.640522	0.61639	0.64584	0.642648	0.621696	0.630889	0.644481	0.586094	0.625314	0.619728	0.652316	0.651675	0.654462	0.641765	0.609673	0.622316	0.663495	0.643851	0.650645
GSE10239_NAIVE_VS_MEMORY_CD8_TCELL_UP	0.873204	0.883862	0.879955	0.880156	0.879141	0.850742	0.881977	0.918831	0.897219	0.875211	0.839135	0.870467	0.901066	0.885926	0.877108	0.872666	0.878556	0.846777	0.88996	0.875439	0.871723	0.881386	0.903229	0.896464	0.884396	0.903139	0.877487	0.879563	0.876378	0.89319	0.876517	0.871806	0.868733	0.899316	0.874927	0.867577	0.882309	0.816829	0.87065	0.88362	0.867564	0.904236	0.865553	0.900376	0.910526	0.883244	0.892239	0.890557	0.877153
GSE10239_NAIVE_VS_MEMORY_CD8_TCELL_DN	0.65165	0.733365	0.740603	0.751074	0.736155	0.690347	0.729657	0.695835	0.717476	0.703984	0.682973	0.708817	0.724177	0.708957	0.713991	0.699284	0.72088	0.680307	0.73066	0.733735	0.70585	0.72887	0.734944	0.713275	0.708212	0.723901	0.731458	0.723873	0.726019	0.734849	0.72615	0.707696	0.71732	0.72104	0.710294	0.716045	0.737839	0.687567	0.691778	0.710449	0.743717	0.741199	0.731749	0.71968	0.723067	0.694514	0.734328	0.714345	0.730448
GSE10239_NAIVE_VS_KLRG1INT_EFF_CD8_TCELL_UP	0.857664	0.883747	0.88048	0.892312	0.890084	0.870465	0.881798	0.919531	0.875295	0.872558	0.839108	0.870415	0.877801	0.877106	0.87143	0.863677	0.876995	0.851233	0.88433	0.882418	0.877721	0.869026	0.884637	0.888471	0.882278	0.881152	0.87852	0.882251	0.876473	0.90832	0.87262	0.875035	0.867541	0.885531	0.866232	0.876384	0.881095	0.821183	0.869312	0.86245	0.889845	0.895161	0.876776	0.887807	0.869981	0.869812	0.884962	0.890527	0.889636
GSE10239_NAIVE_VS_KLRG1INT_EFF_CD8_TCELL_DN	0.785554	0.841283	0.8373	0.842183	0.825517	0.775554	0.842121	0.814464	0.844607	0.842887	0.787486	0.838999	0.85451	0.842325	0.840417	0.844036	0.828699	0.785386	0.842197	0.800417	0.83277	0.855331	0.851127	0.860098	0.813074	0.83685	0.851278	0.854615	0.844835	0.830997	0.861837	0.812226	0.846716	0.830286	0.846813	0.84795	0.850335	0.841901	0.844159	0.858409	0.848993	0.828016	0.833559	0.830349	0.865235	0.825351	0.81845	0.842011	0.838142
GSE10239_NAIVE_VS_KLRG1HIGH_EFF_CD8_TCELL_UP	0.861282	0.89077	0.894381	0.908652	0.90274	0.871449	0.886452	0.911843	0.877675	0.866892	0.836752	0.873258	0.882233	0.881697	0.875574	0.868809	0.883169	0.857801	0.893727	0.889652	0.8773	0.881053	0.883044	0.887441	0.886451	0.88417	0.88338	0.887511	0.879766	0.918506	0.890996	0.876446	0.87958	0.890633	0.86468	0.883455	0.890722	0.852932	0.865185	0.875232	0.902961	0.88885	0.891217	0.885084	0.867111	0.864485	0.889392	0.890496	0.902898
GSE10239_NAIVE_VS_KLRG1HIGH_EFF_CD8_TCELL_DN	0.74955	0.824245	0.819531	0.837952	0.807531	0.746709	0.822031	0.787812	0.842651	0.819684	0.761443	0.816291	0.839432	0.831772	0.82117	0.827386	0.808927	0.746086	0.812945	0.775751	0.820526	0.840332	0.853613	0.853666	0.774796	0.833669	0.833353	0.832684	0.835177	0.811994	0.850515	0.799402	0.830706	0.822231	0.84266	0.83493	0.842068	0.804414	0.824176	0.866197	0.832694	0.809521	0.812749	0.811987	0.878685	0.810825	0.793699	0.834975	0.826312
GSE10239_MEMORY_VS_KLRG1INT_EFF_CD8_TCELL_UP	0.684458	0.72278	0.718616	0.721034	0.70657	0.708976	0.701442	0.70536	0.703009	0.707221	0.683089	0.712191	0.702909	0.686872	0.705932	0.68806	0.696595	0.691277	0.713345	0.711661	0.69911	0.709053	0.697181	0.699619	0.699094	0.698067	0.71444	0.7063	0.702149	0.727988	0.705758	0.69015	0.703776	0.709855	0.700604	0.701124	0.710664	0.680045	0.689308	0.692927	0.72888	0.711039	0.711781	0.705692	0.679744	0.681306	0.711121	0.712308	0.710269
GSE10239_MEMORY_VS_KLRG1INT_EFF_CD8_TCELL_DN	0.821236	0.845686	0.844255	0.847994	0.835046	0.800387	0.845823	0.855909	0.869016	0.862336	0.808367	0.846288	0.872571	0.867958	0.853468	0.856679	0.838789	0.804757	0.846327	0.81798	0.855348	0.860875	0.873735	0.872842	0.829538	0.853049	0.851709	0.864811	0.855542	0.840671	0.869321	0.845664	0.85049	0.85618	0.872595	0.848419	0.861846	0.840391	0.861661	0.885925	0.841658	0.84434	0.845972	0.852697	0.882685	0.837954	0.838325	0.864407	0.845508
GSE10239_MEMORY_VS_KLRG1HIGH_EFF_CD8_TCELL_UP	0.706909	0.737024	0.718293	0.744824	0.72232	0.718533	0.736194	0.686492	0.711444	0.719859	0.711583	0.71622	0.720099	0.708889	0.734742	0.69578	0.720676	0.692131	0.740702	0.735464	0.696133	0.734497	0.723114	0.707604	0.727429	0.712745	0.744716	0.716577	0.735583	0.733812	0.729084	0.712617	0.723047	0.728819	0.70213	0.707639	0.734918	0.720962	0.721029	0.702435	0.746332	0.732085	0.740479	0.733444	0.694084	0.699098	0.737869	0.728271	0.715252
GSE10239_MEMORY_VS_KLRG1HIGH_EFF_CD8_TCELL_DN	0.840617	0.867884	0.86445	0.867908	0.856432	0.811897	0.874194	0.859149	0.89923	0.877813	0.832384	0.871321	0.897981	0.887057	0.877523	0.880702	0.86473	0.821178	0.870529	0.848809	0.880758	0.890406	0.903481	0.903251	0.847254	0.881385	0.877776	0.88202	0.878039	0.851144	0.888962	0.86367	0.869298	0.883387	0.891388	0.876825	0.88827	0.843338	0.875996	0.914798	0.854936	0.879998	0.864312	0.881929	0.918447	0.859518	0.863015	0.889142	0.865086
GSE10239_KLRG1INT_VS_KLRG1HIGH_EFF_CD8_TCELL_UP	0.831123	0.829043	0.838052	0.82719	0.820737	0.837093	0.825819	0.765665	0.82151	0.806144	0.841218	0.828779	0.815538	0.808035	0.828074	0.840553	0.815033	0.842585	0.827435	0.827364	0.806887	0.82378	0.808771	0.830984	0.815686	0.813633	0.836841	0.815579	0.816124	0.821216	0.837212	0.820584	0.825483	0.80864	0.824088	0.818129	0.841827	0.837763	0.84205	0.844326	0.833507	0.811222	0.831141	0.817825	0.815806	0.783194	0.812573	0.818598	0.823203
GSE10239_KLRG1INT_VS_KLRG1HIGH_EFF_CD8_TCELL_DN	0.719556	0.751476	0.754184	0.758361	0.737565	0.722971	0.75923	0.772266	0.747739	0.726245	0.692646	0.720519	0.766891	0.718207	0.743346	0.730657	0.746815	0.689892	0.752519	0.750346	0.738841	0.756246	0.788788	0.749065	0.732204	0.800555	0.751167	0.732809	0.761905	0.748772	0.74142	0.725944	0.719408	0.769147	0.727892	0.732291	0.771427	0.662209	0.712214	0.742813	0.747711	0.80308	0.729051	0.769723	0.803604	0.742495	0.763435	0.750729	0.764062
GSE10239_NAIVE_VS_DAY4.5_EFF_CD8_TCELL_UP	0.896098	0.916449	0.913977	0.929034	0.922515	0.910956	0.91558	0.947501	0.894374	0.896671	0.870531	0.908907	0.8999	0.900288	0.901806	0.88337	0.907274	0.87816	0.91623	0.915146	0.897138	0.89914	0.908042	0.901505	0.913708	0.913292	0.911616	0.912912	0.906935	0.944874	0.899476	0.904908	0.896128	0.908727	0.886158	0.896476	0.914332	0.883717	0.892376	0.893844	0.937243	0.917213	0.914032	0.911518	0.884238	0.889294	0.918138	0.913057	0.916554
GSE10239_NAIVE_VS_DAY4.5_EFF_CD8_TCELL_DN	0.776083	0.86557	0.863074	0.879636	0.848679	0.780831	0.860419	0.862741	0.884341	0.878347	0.78605	0.860637	0.890666	0.874091	0.86987	0.874406	0.856161	0.778262	0.851441	0.810046	0.870451	0.881452	0.901043	0.909042	0.818995	0.877232	0.873581	0.880559	0.882206	0.865831	0.889544	0.83689	0.892976	0.869585	0.885055	0.884209	0.882596	0.85234	0.86989	0.915035	0.873885	0.849187	0.851526	0.850641	0.917914	0.854631	0.836905	0.880199	0.873074
GSE10239_MEMORY_VS_DAY4.5_EFF_CD8_TCELL_UP	0.830055	0.86715	0.864588	0.878771	0.871238	0.84603	0.875037	0.861613	0.842597	0.857119	0.845165	0.861589	0.851008	0.854971	0.865739	0.845442	0.856034	0.839664	0.861088	0.861906	0.85093	0.868527	0.846713	0.842905	0.867334	0.856374	0.869464	0.868058	0.865927	0.887546	0.866811	0.855902	0.858287	0.864586	0.841467	0.855449	0.865438	0.846347	0.855122	0.849484	0.889224	0.855795	0.870466	0.849146	0.827886	0.845614	0.867446	0.867437	0.867891
GSE10239_MEMORY_VS_DAY4.5_EFF_CD8_TCELL_DN	0.89199	0.906922	0.908796	0.90755	0.897529	0.862409	0.906476	0.918012	0.928796	0.913125	0.88838	0.904278	0.930825	0.916513	0.911907	0.91368	0.900349	0.874507	0.91064	0.888452	0.908054	0.919498	0.938801	0.932951	0.896644	0.924879	0.911628	0.917845	0.908917	0.907082	0.913675	0.894718	0.907352	0.91761	0.914852	0.909986	0.91608	0.885648	0.910109	0.939198	0.901008	0.913896	0.889307	0.914797	0.948938	0.904709	0.90746	0.919577	0.903845
GSE10325_CD4_TCELL_VS_BCELL_UP	0.78799	0.862938	0.890615	0.906206	0.894975	0.816829	0.870152	0.922339	0.813112	0.809873	0.754469	0.822854	0.859518	0.819218	0.828893	0.805716	0.841217	0.790246	0.87314	0.874232	0.827486	0.829449	0.874688	0.855121	0.8623	0.907819	0.862741	0.849565	0.848931	0.949334	0.822168	0.810124	0.807501	0.87364	0.797737	0.828759	0.874683	0.741772	0.797355	0.826819	0.90183	0.904311	0.832774	0.850435	0.864053	0.840748	0.872933	0.873717	0.899524
GSE10325_CD4_TCELL_VS_BCELL_DN	0.736692	0.881816	0.858333	0.924541	0.885822	0.763351	0.83186	1.02401	0.756183	0.772192	0.668698	0.810142	0.792815	0.756504	0.808598	0.774411	0.812257	0.69171	0.858428	0.842908	0.807629	0.818463	0.827618	0.807095	0.838378	0.917679	0.84242	0.872438	0.810416	0.974692	0.797393	0.762516	0.782354	0.839576	0.757776	0.780626	0.858276	0.71068	0.777285	0.816139	0.964616	0.872415	0.807636	0.839019	0.814882	0.778036	0.876498	0.830003	0.877155
GSE10325_CD4_TCELL_VS_MYELOID_UP	0.787458	0.846205	0.875781	0.889632	0.883702	0.806749	0.859042	0.936258	0.807945	0.799285	0.783027	0.811945	0.845971	0.812006	0.821019	0.800814	0.824399	0.799596	0.857116	0.86033	0.805028	0.819298	0.855166	0.831815	0.857101	0.890395	0.851374	0.840988	0.834478	0.951967	0.814022	0.795279	0.805596	0.85699	0.788617	0.812804	0.855042	0.750035	0.805126	0.821198	0.896994	0.875652	0.820227	0.834669	0.842826	0.830547	0.856951	0.856732	0.8717
GSE10325_CD4_TCELL_VS_MYELOID_DN	0.767167	0.917173	0.909291	0.923428	0.918706	0.821708	0.907409	0.941517	0.844736	0.84225	0.753801	0.869418	0.883921	0.840902	0.853113	0.865541	0.895058	0.775552	0.937463	0.895697	0.921294	0.88504	0.893938	0.904782	0.875333	0.935425	0.902389	0.8944	0.907261	0.936017	0.903104	0.860687	0.871715	0.91792	0.823546	0.881504	0.913963	0.790016	0.843833	0.839129	0.932658	0.946372	0.897225	0.895555	0.913203	0.853785	0.900512	0.909295	0.973085
GSE10325_BCELL_VS_MYELOID_UP	0.777323	0.873422	0.866107	0.918652	0.876597	0.793343	0.829863	1.00802	0.77429	0.786898	0.724137	0.815875	0.802192	0.780644	0.822193	0.791071	0.813097	0.753473	0.848164	0.847287	0.792061	0.813816	0.828379	0.797225	0.848163	0.90932	0.839394	0.870706	0.800159	0.971759	0.793697	0.768427	0.790271	0.831925	0.777601	0.775773	0.857102	0.748784	0.800629	0.844638	0.960819	0.856751	0.794477	0.833625	0.807061	0.792838	0.877219	0.834109	0.853145
GSE10325_BCELL_VS_MYELOID_DN	0.770825	0.910028	0.928706	0.922883	0.909204	0.825367	0.909395	0.906311	0.834226	0.847597	0.767053	0.872993	0.891681	0.838216	0.853416	0.852443	0.896987	0.78505	0.924195	0.899367	0.916675	0.886521	0.901708	0.900867	0.86994	0.947101	0.903263	0.885446	0.920643	0.908791	0.896572	0.849465	0.870807	0.919317	0.801814	0.87855	0.917489	0.792233	0.84482	0.828958	0.918425	0.953835	0.903297	0.883308	0.910886	0.858221	0.905444	0.911452	0.980312
GSE10325_LUPUS_CD4_TCELL_VS_LUPUS_BCELL_UP	0.766016	0.86337	0.89085	0.904541	0.904092	0.809721	0.876562	0.925527	0.810536	0.823949	0.74522	0.829984	0.860928	0.826421	0.832917	0.810692	0.846598	0.783668	0.876169	0.875505	0.835925	0.83156	0.874811	0.845814	0.866601	0.906582	0.870281	0.857521	0.857663	0.966448	0.824392	0.815314	0.819171	0.877821	0.805271	0.831689	0.871634	0.773174	0.813863	0.82516	0.911186	0.897263	0.833633	0.851044	0.854432	0.858619	0.869949	0.879438	0.898367
GSE10325_LUPUS_CD4_TCELL_VS_LUPUS_BCELL_DN	0.742844	0.895184	0.881556	0.933372	0.898965	0.782449	0.85302	1.02521	0.77163	0.779824	0.683923	0.824493	0.812589	0.7748	0.824466	0.793578	0.832244	0.705023	0.875752	0.869294	0.830386	0.82937	0.841958	0.822841	0.854106	0.930254	0.854595	0.87988	0.826465	0.978621	0.815596	0.779238	0.799594	0.859871	0.779092	0.806773	0.880334	0.743406	0.793854	0.825342	0.968136	0.895667	0.827856	0.843525	0.841043	0.795812	0.890919	0.846474	0.898949
GSE10325_LUPUS_CD4_TCELL_VS_LUPUS_MYELOID_UP	0.803703	0.858967	0.882801	0.90414	0.888872	0.819776	0.864432	0.975572	0.812024	0.817689	0.782558	0.824479	0.845969	0.817636	0.830883	0.806984	0.839459	0.813849	0.862553	0.861639	0.814794	0.826288	0.856422	0.823495	0.869398	0.896715	0.859873	0.847611	0.841675	0.966391	0.815272	0.808965	0.822485	0.853476	0.793766	0.815461	0.860793	0.770038	0.819061	0.832425	0.918315	0.875021	0.821729	0.838338	0.828739	0.851349	0.870124	0.862107	0.870055
GSE10325_LUPUS_CD4_TCELL_VS_LUPUS_MYELOID_DN	0.822642	0.963419	0.964648	0.975894	0.973182	0.875386	0.954606	0.995282	0.878013	0.878252	0.803932	0.925202	0.92877	0.87909	0.89371	0.904539	0.939852	0.838311	0.984141	0.941582	0.975551	0.919517	0.931665	0.956077	0.917827	0.98663	0.950872	0.931959	0.952993	0.977318	0.949808	0.88876	0.924326	0.961377	0.859404	0.934586	0.970355	0.833893	0.876281	0.882527	0.974628	0.993162	0.947528	0.929606	0.961883	0.881976	0.948036	0.958117	1.03869
GSE10325_LUPUS_BCELL_VS_LUPUS_MYELOID_UP	0.826969	0.889387	0.888531	0.92575	0.897008	0.823478	0.861081	1.00943	0.837201	0.833665	0.775479	0.847533	0.846852	0.82959	0.861681	0.837158	0.847434	0.792457	0.872336	0.874937	0.833963	0.854685	0.868792	0.845581	0.872805	0.922135	0.869676	0.889111	0.848021	0.969343	0.835323	0.81444	0.833984	0.869222	0.838934	0.829249	0.881329	0.811623	0.847944	0.889918	0.951628	0.880237	0.829088	0.858856	0.860157	0.841474	0.890382	0.871607	0.877206
GSE10325_LUPUS_BCELL_VS_LUPUS_MYELOID_DN	0.837981	0.969741	0.964146	0.977305	0.979173	0.897566	0.967928	0.958589	0.907663	0.908888	0.826837	0.938494	0.946911	0.912551	0.910138	0.92722	0.958514	0.86233	0.985801	0.953976	0.987231	0.938864	0.951271	0.97058	0.928908	0.979467	0.960417	0.947213	0.967824	0.960471	0.964868	0.925173	0.939843	0.975756	0.886827	0.949041	0.976231	0.868862	0.90016	0.910736	0.966028	0.99429	0.961389	0.941987	0.966144	0.906467	0.952932	0.973525	1.03407
GSE10325_CD4_TCELL_VS_LUPUS_CD4_TCELL_UP	0.831707	0.851726	0.858718	0.863829	0.863698	0.855812	0.855348	0.831422	0.827893	0.821685	0.814063	0.838496	0.850172	0.843279	0.841012	0.836004	0.844751	0.811796	0.857511	0.863351	0.828953	0.833578	0.834327	0.843439	0.866206	0.856583	0.859875	0.845326	0.837885	0.861202	0.841545	0.830448	0.824649	0.843209	0.825107	0.826205	0.857051	0.819416	0.837663	0.823492	0.870715	0.866957	0.857552	0.840879	0.843829	0.8263	0.861256	0.843524	0.861301
GSE10325_CD4_TCELL_VS_LUPUS_CD4_TCELL_DN	0.747817	0.864096	0.858541	0.87283	0.853481	0.766666	0.862373	0.854568	0.811649	0.845817	0.758861	0.816734	0.847432	0.818769	0.853278	0.814186	0.838465	0.740602	0.849128	0.817684	0.862578	0.856327	0.88073	0.855843	0.812828	0.870886	0.843739	0.847653	0.869057	0.852647	0.832819	0.822594	0.87818	0.883646	0.81227	0.856576	0.85389	0.740863	0.823565	0.82388	0.83868	0.867949	0.823383	0.865936	0.870999	0.810284	0.854051	0.845424	0.883337
GSE10325_BCELL_VS_LUPUS_BCELL_UP	0.676401	0.719388	0.707769	0.709183	0.688398	0.675109	0.711761	0.611029	0.685958	0.701301	0.680801	0.706166	0.688139	0.67457	0.712259	0.680882	0.710746	0.637867	0.700783	0.70636	0.679378	0.689804	0.691005	0.670882	0.720385	0.661561	0.708904	0.688089	0.705667	0.663232	0.697834	0.70821	0.699893	0.685136	0.702459	0.685251	0.701711	0.682643	0.684178	0.684521	0.702275	0.688765	0.71869	0.695205	0.651741	0.664091	0.705035	0.696911	0.682844
GSE10325_BCELL_VS_LUPUS_BCELL_DN	0.876915	0.955691	0.955872	0.96996	0.954256	0.881851	0.959623	0.959626	0.928995	0.928567	0.851816	0.915406	0.946403	0.938924	0.941848	0.921606	0.933436	0.860712	0.941642	0.923075	0.955263	0.94947	0.967789	0.968065	0.913184	0.964354	0.937007	0.948161	0.959731	0.949471	0.947816	0.926715	0.958699	0.975792	0.92691	0.95924	0.94994	0.855308	0.9323	0.938676	0.935241	0.961304	0.923547	0.949345	0.975259	0.912412	0.952823	0.945713	0.976906
GSE10325_MYELOID_VS_LUPUS_MYELOID_UP	0.573001	0.634148	0.62524	0.62321	0.599795	0.607536	0.622197	0.465683	0.574503	0.584708	0.585895	0.591209	0.611216	0.543356	0.616334	0.56502	0.604661	0.58301	0.583526	0.653262	0.541653	0.61082	0.609581	0.567336	0.610279	0.612944	0.624034	0.601778	0.593864	0.590678	0.596363	0.566614	0.565167	0.590405	0.580866	0.584609	0.640043	0.539971	0.591819	0.606799	0.625128	0.635107	0.603423	0.625578	0.593353	0.573228	0.640741	0.612207	0.580287
GSE10325_MYELOID_VS_LUPUS_MYELOID_DN	0.840296	0.957746	0.94837	0.963765	0.957381	0.863537	0.956766	0.944312	0.911248	0.919867	0.842431	0.90782	0.940851	0.915832	0.930291	0.913578	0.931362	0.826666	0.951342	0.915977	0.975134	0.935187	0.956517	0.960482	0.90655	0.955272	0.936015	0.938611	0.955472	0.94517	0.935576	0.918627	0.953111	0.974625	0.905425	0.950983	0.946676	0.833254	0.907048	0.909427	0.927452	0.967274	0.928466	0.954258	0.972235	0.889585	0.942757	0.947307	1.00086
GSE10463_CD40L_AND_VA347_VS_CD40L_IN_DC_UP	0.684904	0.734417	0.739172	0.742049	0.734503	0.691003	0.729174	0.690455	0.734987	0.716928	0.657133	0.728323	0.752114	0.724088	0.723992	0.71658	0.726685	0.675618	0.723424	0.749921	0.729891	0.746939	0.753913	0.73821	0.731248	0.748057	0.740243	0.739092	0.730557	0.731693	0.719026	0.729784	0.71134	0.740955	0.734075	0.732365	0.742451	0.649734	0.722812	0.729333	0.732271	0.757273	0.715315	0.743616	0.762525	0.734424	0.743979	0.744042	0.741736
GSE10463_CD40L_AND_VA347_VS_CD40L_IN_DC_DN	0.566622	0.60267	0.617006	0.598012	0.581412	0.591431	0.603973	0.526182	0.584593	0.574637	0.59741	0.577823	0.575179	0.56559	0.608658	0.585216	0.600518	0.579928	0.590179	0.601095	0.558788	0.61561	0.593485	0.543585	0.603808	0.587719	0.613542	0.574524	0.598604	0.556949	0.603105	0.567778	0.599448	0.595246	0.587046	0.578366	0.599459	0.524858	0.58519	0.589199	0.609399	0.598385	0.604403	0.600036	0.57063	0.566216	0.609836	0.584634	0.573173
GSE10856_CTRL_VS_TNFRSF6B_IN_MACROPHAGE_UP	0.7701	0.829163	0.817103	0.834643	0.830153	0.807087	0.817051	0.846268	0.794048	0.786536	0.79132	0.805734	0.802694	0.791616	0.788631	0.793136	0.80528	0.773281	0.835311	0.827251	0.816344	0.794146	0.802232	0.825125	0.813206	0.82766	0.821786	0.79954	0.80348	0.844056	0.815165	0.789905	0.792662	0.811957	0.782078	0.80684	0.827149	0.742897	0.779725	0.792361	0.834803	0.842299	0.810376	0.815219	0.807751	0.770059	0.817678	0.811966	0.849309
GSE10856_CTRL_VS_TNFRSF6B_IN_MACROPHAGE_DN	0.734027	0.737019	0.740168	0.739524	0.727774	0.715634	0.735009	0.688028	0.753495	0.71584	0.701836	0.742411	0.740844	0.72725	0.732111	0.725392	0.731278	0.716206	0.717936	0.741314	0.729315	0.736778	0.751731	0.748049	0.721519	0.741037	0.739099	0.731191	0.73283	0.725746	0.724238	0.727455	0.725601	0.747078	0.736133	0.743786	0.744583	0.702935	0.740543	0.746164	0.735339	0.743176	0.725196	0.750185	0.758013	0.722024	0.728718	0.744502	0.74101
GSE11057_NAIVE_VS_EFF_MEMORY_CD4_TCELL_UP	0.754493	0.762579	0.756875	0.766521	0.768221	0.751504	0.760559	0.790261	0.757431	0.731237	0.72883	0.739436	0.759492	0.744123	0.756996	0.749339	0.750425	0.7495	0.771868	0.764708	0.742538	0.753075	0.762498	0.758591	0.771166	0.781381	0.763805	0.734943	0.74647	0.801215	0.74455	0.73969	0.728209	0.760965	0.745276	0.745017	0.764883	0.679532	0.730443	0.739037	0.774373	0.780227	0.750416	0.763822	0.766632	0.734137	0.770161	0.760047	0.761499
GSE11057_NAIVE_VS_EFF_MEMORY_CD4_TCELL_DN	0.820279	0.912709	0.922699	0.933965	0.931047	0.844859	0.910249	0.936683	0.89353	0.880755	0.786802	0.888879	0.91319	0.890287	0.878224	0.881393	0.897559	0.825612	0.919946	0.91159	0.912064	0.891402	0.92519	0.913861	0.893801	0.939605	0.910882	0.915365	0.909184	0.937243	0.896815	0.889589	0.886119	0.926143	0.876633	0.907135	0.926056	0.799327	0.870604	0.888706	0.920357	0.937854	0.891386	0.908916	0.930462	0.898095	0.903451	0.916805	0.940987
GSE11057_NAIVE_VS_CENT_MEMORY_CD4_TCELL_UP	0.711029	0.732844	0.743159	0.728932	0.736243	0.697202	0.732488	0.712687	0.718313	0.69779	0.704057	0.695308	0.724248	0.698646	0.730448	0.705699	0.724825	0.697564	0.735223	0.741371	0.695021	0.724156	0.735024	0.71138	0.732985	0.741294	0.728988	0.698569	0.713012	0.748746	0.705031	0.700051	0.694289	0.729356	0.708309	0.707546	0.727846	0.648228	0.702302	0.70362	0.735053	0.741791	0.716118	0.725829	0.734189	0.69931	0.74013	0.725354	0.722064
GSE11057_NAIVE_VS_CENT_MEMORY_CD4_TCELL_DN	0.842375	0.93423	0.934727	0.945919	0.944075	0.870414	0.934299	0.945726	0.926924	0.915738	0.833776	0.91071	0.93582	0.925983	0.905068	0.90855	0.925599	0.856079	0.940763	0.931354	0.932727	0.920029	0.950612	0.93626	0.916536	0.952946	0.932616	0.941418	0.941016	0.952884	0.917662	0.9229	0.904489	0.951272	0.905047	0.926663	0.946668	0.837851	0.900122	0.91473	0.941995	0.959652	0.915195	0.93032	0.956052	0.928413	0.929096	0.945184	0.955987
GSE11057_NAIVE_CD4_VS_PBMC_CD4_TCELL_UP	0.855819	0.847201	0.854705	0.861682	0.86521	0.861104	0.848441	0.901411	0.83452	0.834632	0.860666	0.835812	0.84418	0.835579	0.844564	0.840601	0.840894	0.864982	0.846893	0.853384	0.83519	0.82926	0.836462	0.841996	0.865575	0.848585	0.851373	0.838788	0.838821	0.900204	0.834226	0.839525	0.823442	0.844281	0.834672	0.831481	0.845939	0.824756	0.836503	0.845626	0.869629	0.841874	0.846248	0.834489	0.828628	0.835339	0.845134	0.844214	0.842452
GSE11057_NAIVE_CD4_VS_PBMC_CD4_TCELL_DN	0.843345	0.950966	0.950528	0.958144	0.95514	0.877195	0.943495	0.956345	0.922756	0.923562	0.822618	0.922005	0.943907	0.921551	0.909708	0.915835	0.932474	0.848225	0.947427	0.943784	0.959858	0.935903	0.949745	0.952815	0.921799	0.969461	0.940754	0.946707	0.95125	0.955223	0.931255	0.925849	0.918949	0.958026	0.90825	0.940354	0.950456	0.835906	0.914698	0.912574	0.94891	0.972328	0.931545	0.937679	0.962307	0.921204	0.944737	0.95046	0.991496
GSE11057_EFF_MEM_VS_CENT_MEM_CD4_TCELL_UP	0.702268	0.768321	0.770297	0.765851	0.759729	0.714278	0.775335	0.706509	0.761618	0.745101	0.671048	0.750491	0.771145	0.747698	0.741034	0.74477	0.753978	0.704937	0.774712	0.772556	0.75443	0.763397	0.784767	0.768984	0.75434	0.787338	0.774152	0.760334	0.768264	0.734477	0.749309	0.744008	0.73019	0.772693	0.750436	0.738288	0.775434	0.657691	0.736039	0.738359	0.749718	0.795288	0.748404	0.773537	0.783921	0.756828	0.770712	0.769298	0.771814
GSE11057_EFF_MEM_VS_CENT_MEM_CD4_TCELL_DN	0.68662	0.740941	0.71946	0.746538	0.728647	0.67681	0.73323	0.783928	0.717528	0.701796	0.670297	0.699246	0.734799	0.709236	0.714102	0.693074	0.720558	0.670425	0.730999	0.726505	0.7027	0.717981	0.753301	0.721937	0.729586	0.761539	0.733456	0.721441	0.727399	0.780013	0.702449	0.696707	0.693496	0.745481	0.706463	0.697944	0.727621	0.626361	0.697615	0.70468	0.747332	0.769257	0.70834	0.744106	0.744341	0.711018	0.731733	0.729128	0.739048
GSE11057_CD4_EFF_MEM_VS_PBMC_UP	0.829647	0.866761	0.872949	0.880036	0.876324	0.851224	0.868447	0.890968	0.852669	0.855753	0.82989	0.84368	0.869642	0.864586	0.856568	0.842109	0.857502	0.84643	0.871618	0.862691	0.855755	0.851845	0.865426	0.860928	0.866896	0.878584	0.866358	0.873752	0.860009	0.908422	0.85423	0.860196	0.845631	0.868379	0.84775	0.852915	0.864081	0.836902	0.855632	0.862925	0.886111	0.86486	0.862021	0.855763	0.85253	0.871352	0.861558	0.866663	0.862281
GSE11057_CD4_EFF_MEM_VS_PBMC_DN	0.775472	0.891139	0.884407	0.905027	0.889599	0.811931	0.876283	0.931282	0.829043	0.830499	0.766835	0.846538	0.866375	0.830691	0.827435	0.844058	0.865267	0.768959	0.891595	0.877977	0.895198	0.859194	0.869403	0.891004	0.848242	0.919745	0.873054	0.867646	0.886506	0.903394	0.867093	0.839128	0.843677	0.8959	0.806923	0.862304	0.891488	0.757816	0.816352	0.833913	0.895123	0.922724	0.86762	0.875924	0.89451	0.834162	0.878834	0.888719	0.949582
GSE11057_CD4_CENT_MEM_VS_PBMC_UP	0.822396	0.867402	0.865707	0.889541	0.883571	0.838498	0.86892	0.924468	0.848555	0.860455	0.815779	0.850088	0.866031	0.875714	0.85546	0.847592	0.861553	0.828529	0.871014	0.860185	0.859417	0.849778	0.862455	0.866301	0.87203	0.870008	0.869982	0.874245	0.863613	0.929412	0.848668	0.862535	0.848771	0.872197	0.850159	0.854916	0.863467	0.827632	0.85348	0.867876	0.897477	0.865331	0.859313	0.854438	0.846782	0.871059	0.861561	0.876709	0.868841
GSE11057_CD4_CENT_MEM_VS_PBMC_DN	0.7471	0.887121	0.868486	0.89722	0.876072	0.788208	0.860542	0.898835	0.820493	0.818224	0.736954	0.835797	0.857672	0.808234	0.81579	0.833699	0.851169	0.73518	0.876419	0.862593	0.873585	0.848336	0.861336	0.868269	0.838989	0.905929	0.865587	0.86259	0.867798	0.886535	0.838193	0.81563	0.817204	0.879756	0.793096	0.834539	0.875443	0.743341	0.804332	0.818674	0.886988	0.910708	0.853578	0.863643	0.869622	0.824536	0.869081	0.872586	0.932684
GSE11057_NAIVE_VS_MEMORY_CD4_TCELL_UP	0.749847	0.743418	0.754639	0.745595	0.753913	0.732464	0.749747	0.759124	0.738528	0.711464	0.726458	0.718657	0.737652	0.726816	0.748596	0.738299	0.741591	0.726844	0.754748	0.757354	0.714389	0.734147	0.741275	0.72493	0.756975	0.756318	0.740476	0.719437	0.727786	0.782058	0.724202	0.720008	0.706761	0.744344	0.725153	0.727332	0.751548	0.673335	0.725176	0.731137	0.753524	0.753487	0.731609	0.739488	0.74571	0.727534	0.754555	0.743571	0.740095
GSE11057_NAIVE_VS_MEMORY_CD4_TCELL_DN	0.864796	0.94984	0.957744	0.966427	0.960322	0.885522	0.948637	0.972926	0.944228	0.929406	0.841105	0.926771	0.954464	0.940434	0.927429	0.931419	0.938445	0.869601	0.957623	0.950879	0.948827	0.936269	0.968885	0.955866	0.937104	0.974825	0.953144	0.955367	0.953787	0.974585	0.937009	0.932352	0.928464	0.967814	0.924839	0.93929	0.961514	0.8337	0.919549	0.934097	0.960089	0.976364	0.931549	0.952094	0.972479	0.944542	0.94706	0.963286	0.971524
GSE11057_PBMC_VS_MEM_CD4_TCELL_UP	0.62584	0.814392	0.81522	0.835323	0.811278	0.68637	0.774847	0.853698	0.700275	0.691832	0.582815	0.738434	0.763423	0.668148	0.715071	0.728494	0.752378	0.608523	0.798855	0.791079	0.782193	0.746646	0.774973	0.765055	0.749932	0.860383	0.778184	0.768246	0.77517	0.834775	0.752236	0.691028	0.71224	0.796579	0.660256	0.737955	0.801008	0.599109	0.67628	0.702567	0.82743	0.855712	0.768297	0.77213	0.799253	0.708749	0.794887	0.795366	0.891099
GSE11057_PBMC_VS_MEM_CD4_TCELL_DN	0.826622	0.87171	0.884552	0.904091	0.892471	0.849021	0.880463	0.937391	0.847152	0.844256	0.806521	0.848859	0.864162	0.860861	0.855084	0.839273	0.86579	0.83854	0.876797	0.87102	0.849576	0.849628	0.870015	0.852216	0.877207	0.893865	0.872441	0.873843	0.865615	0.948105	0.849398	0.849239	0.848767	0.877534	0.832598	0.851705	0.873383	0.804116	0.841843	0.863671	0.909879	0.881039	0.855428	0.852639	0.853113	0.86572	0.873511	0.882134	0.874601
GSE11864_UNTREATED_VS_CSF1_IN_MAC_UP	0.799223	0.851303	0.866823	0.860143	0.854497	0.817189	0.851531	0.876786	0.827156	0.846684	0.797895	0.83915	0.846376	0.822224	0.846185	0.841308	0.847644	0.812037	0.867379	0.848314	0.844678	0.837637	0.837341	0.848868	0.853332	0.865539	0.854851	0.851545	0.860952	0.881488	0.844813	0.830323	0.829772	0.854697	0.819757	0.843501	0.852136	0.779641	0.82642	0.829386	0.870644	0.866992	0.856799	0.847564	0.842749	0.831405	0.852267	0.856327	0.876172
GSE11864_UNTREATED_VS_CSF1_IN_MAC_DN	0.791864	0.803185	0.799264	0.800972	0.792203	0.773677	0.80468	0.792193	0.801813	0.798226	0.781702	0.801764	0.822196	0.790162	0.799868	0.812272	0.792995	0.786037	0.812934	0.79645	0.800334	0.818491	0.814582	0.815778	0.809576	0.817786	0.809072	0.802091	0.80297	0.801482	0.810627	0.792002	0.784879	0.820403	0.7841	0.791555	0.81014	0.738997	0.790701	0.809908	0.795561	0.824298	0.802109	0.828193	0.828216	0.796129	0.804341	0.797018	0.80865
GSE11864_UNTREATED_VS_CSF1_IFNG_IN_MAC_UP	0.826646	0.848187	0.854764	0.855267	0.85156	0.842144	0.843748	0.874166	0.839357	0.853735	0.831139	0.840348	0.848591	0.848351	0.850426	0.851961	0.850598	0.832503	0.856966	0.852991	0.837258	0.840826	0.840459	0.843617	0.855789	0.854686	0.842801	0.848369	0.851989	0.869859	0.847279	0.843796	0.826953	0.850975	0.834624	0.831467	0.850822	0.812434	0.839021	0.838057	0.859899	0.859325	0.854183	0.846661	0.839841	0.850961	0.84498	0.856569	0.857973
GSE11864_UNTREATED_VS_CSF1_IFNG_IN_MAC_DN	0.838799	0.863774	0.860222	0.859392	0.855235	0.842309	0.861478	0.847658	0.865384	0.849859	0.835203	0.866583	0.865403	0.845553	0.856952	0.856391	0.847532	0.834105	0.865702	0.860105	0.865706	0.8589	0.871073	0.874127	0.848491	0.867702	0.863606	0.858658	0.861167	0.856136	0.863886	0.845044	0.855936	0.873334	0.846641	0.85298	0.865682	0.831112	0.855692	0.866757	0.85799	0.870321	0.85068	0.874016	0.875842	0.854182	0.856069	0.859313	0.8744
GSE11864_UNTREATED_VS_CSF1_PAM3CYS_IN_MAC_UP	0.827129	0.85926	0.858001	0.861831	0.852443	0.831163	0.85546	0.894116	0.855585	0.848067	0.82471	0.835122	0.856148	0.841631	0.842746	0.841956	0.844623	0.814181	0.864662	0.850689	0.848983	0.850115	0.851559	0.858198	0.849916	0.872325	0.857226	0.847946	0.852349	0.872131	0.852883	0.838313	0.83239	0.857116	0.837551	0.840027	0.855716	0.803933	0.835369	0.851093	0.862673	0.871592	0.84892	0.852299	0.860345	0.84096	0.863762	0.860846	0.863548
GSE11864_UNTREATED_VS_CSF1_PAM3CYS_IN_MAC_DN	0.776076	0.812259	0.807474	0.798314	0.795991	0.763	0.811512	0.77332	0.820252	0.786052	0.76492	0.793392	0.809952	0.796138	0.810112	0.78781	0.797104	0.775712	0.814006	0.802813	0.800496	0.807915	0.804732	0.816993	0.796818	0.803545	0.807623	0.799618	0.806756	0.778989	0.799248	0.787979	0.800904	0.811556	0.802558	0.802335	0.810171	0.778663	0.798369	0.803035	0.79899	0.807497	0.792317	0.805648	0.82018	0.786356	0.803656	0.802371	0.815254
GSE11864_UNTREATED_VS_CSF1_IFNG_PAM3CYS_IN_MAC_UP	0.873769	0.89423	0.898782	0.893172	0.896028	0.873911	0.885506	0.906644	0.889653	0.890193	0.883919	0.879936	0.898377	0.881357	0.878643	0.878309	0.887601	0.865262	0.896123	0.891624	0.884113	0.88246	0.89426	0.895354	0.892875	0.905503	0.891729	0.887497	0.888092	0.898354	0.88621	0.877013	0.873013	0.894568	0.878269	0.886527	0.885494	0.859204	0.882579	0.888796	0.890533	0.894225	0.889419	0.894312	0.892706	0.882139	0.893322	0.887509	0.896577
GSE11864_UNTREATED_VS_CSF1_IFNG_PAM3CYS_IN_MAC_DN	0.787631	0.800428	0.804598	0.800457	0.80025	0.781144	0.798268	0.782172	0.79897	0.776635	0.762922	0.79708	0.799981	0.783422	0.785807	0.798318	0.781649	0.77604	0.813162	0.807075	0.79853	0.797308	0.810026	0.807844	0.79024	0.819463	0.803076	0.798245	0.797087	0.800345	0.788577	0.782896	0.780368	0.802439	0.785258	0.790204	0.804896	0.746701	0.783536	0.783778	0.798536	0.817961	0.783491	0.814237	0.826389	0.780585	0.798347	0.804964	0.812729
GSE11864_CSF1_VS_CSF1_IFNG_IN_MAC_UP	0.811583	0.847457	0.847784	0.83856	0.848954	0.82827	0.85087	0.808251	0.842867	0.81786	0.807407	0.837578	0.839475	0.835187	0.823635	0.828539	0.831495	0.81632	0.86586	0.853567	0.835436	0.841219	0.838679	0.849014	0.854941	0.856539	0.846767	0.840531	0.83784	0.84584	0.848024	0.829118	0.816968	0.852754	0.818649	0.829461	0.852342	0.788042	0.820199	0.8277	0.846312	0.872545	0.845514	0.849705	0.861606	0.810523	0.84677	0.856767	0.858804
GSE11864_CSF1_VS_CSF1_IFNG_IN_MAC_DN	0.776207	0.817789	0.824228	0.8143	0.804385	0.802071	0.819498	0.810025	0.796631	0.814281	0.800921	0.80492	0.8146	0.78497	0.805639	0.800629	0.803725	0.787389	0.823042	0.800839	0.816039	0.812101	0.808486	0.811523	0.804255	0.823054	0.819499	0.802895	0.825173	0.818792	0.810282	0.804902	0.807005	0.808846	0.793305	0.809269	0.810581	0.792662	0.810607	0.810404	0.820914	0.809461	0.811288	0.814545	0.815035	0.801402	0.803277	0.808758	0.824885
GSE11864_CSF1_VS_CSF1_PAM3CYS_IN_MAC_UP	0.83899	0.860156	0.853536	0.857822	0.858741	0.827604	0.864427	0.868791	0.848681	0.857441	0.818534	0.847232	0.863247	0.859148	0.854115	0.857537	0.855141	0.826896	0.878443	0.851247	0.855902	0.870329	0.86572	0.853023	0.862528	0.872868	0.856722	0.849307	0.866867	0.857986	0.8671	0.851896	0.841334	0.868385	0.843789	0.849471	0.85141	0.813179	0.847794	0.860086	0.846435	0.885085	0.855285	0.871828	0.872015	0.85425	0.865392	0.861854	0.870534
GSE11864_CSF1_VS_CSF1_PAM3CYS_IN_MAC_DN	0.753822	0.790735	0.785387	0.789231	0.783361	0.771856	0.784603	0.745129	0.789701	0.770076	0.738025	0.785614	0.783594	0.783983	0.787549	0.774086	0.781099	0.73966	0.791449	0.798721	0.777467	0.797456	0.790522	0.784866	0.770522	0.795252	0.788023	0.786618	0.786926	0.767421	0.776469	0.773525	0.784336	0.788812	0.774072	0.790048	0.794995	0.735112	0.778151	0.777068	0.789096	0.801843	0.767782	0.802231	0.806982	0.775087	0.792696	0.800421	0.7994
GSE11864_CSF1_VS_CSF1_IFNG_PAM3CYS_IN_MAC_UP	0.855821	0.868296	0.865656	0.861821	0.863701	0.842979	0.871719	0.862615	0.875996	0.867296	0.849295	0.856126	0.873635	0.879254	0.870581	0.863169	0.865247	0.845695	0.870116	0.86776	0.852936	0.877006	0.867424	0.870279	0.87295	0.861119	0.872874	0.859524	0.865032	0.851672	0.876893	0.859858	0.85658	0.868211	0.860368	0.865515	0.85874	0.841086	0.871919	0.877493	0.86094	0.871391	0.86544	0.862192	0.876603	0.854952	0.870417	0.865247	0.866507
GSE11864_CSF1_VS_CSF1_IFNG_PAM3CYS_IN_MAC_DN	0.714251	0.763196	0.769086	0.766276	0.768449	0.74415	0.757122	0.735138	0.760534	0.754003	0.737498	0.760105	0.762438	0.739192	0.75921	0.768797	0.75064	0.738558	0.766475	0.772122	0.770843	0.766087	0.76738	0.766477	0.74857	0.77908	0.760823	0.768409	0.770189	0.767435	0.755194	0.741469	0.749261	0.770198	0.751491	0.771906	0.759918	0.749613	0.755345	0.750516	0.768966	0.775544	0.751006	0.762429	0.787165	0.761014	0.756952	0.778569	0.780519
GSE11864_CSF1_IFNG_VS_CSF1_PAM3CYS_IN_MAC_UP	0.805526	0.871738	0.870907	0.876694	0.871452	0.820919	0.870845	0.915372	0.84676	0.859274	0.82005	0.842805	0.878511	0.845621	0.847339	0.863851	0.85817	0.809321	0.878782	0.856461	0.87539	0.866944	0.873647	0.873678	0.858023	0.890446	0.864409	0.858928	0.868246	0.886754	0.864695	0.850229	0.855272	0.87118	0.835891	0.856157	0.867071	0.813444	0.848012	0.849463	0.874387	0.881408	0.860584	0.869608	0.877508	0.853711	0.868058	0.863572	0.89188
GSE11864_CSF1_IFNG_VS_CSF1_PAM3CYS_IN_MAC_DN	0.750886	0.815787	0.810465	0.820425	0.812116	0.78675	0.817704	0.790432	0.828922	0.801374	0.773159	0.808473	0.803849	0.8021	0.81161	0.829571	0.800734	0.764758	0.81656	0.820445	0.814611	0.810457	0.818655	0.835661	0.80235	0.82678	0.815834	0.817178	0.820888	0.820721	0.814281	0.811412	0.802815	0.828875	0.809589	0.816616	0.817065	0.758747	0.805947	0.817107	0.81872	0.831457	0.802711	0.814027	0.848851	0.80314	0.80976	0.835384	0.825976
GSE11864_CSF1_IFNG_VS_CSF1_IFNG_PAM3CYS_IN_MAC_UP	0.858055	0.893269	0.89952	0.900573	0.887674	0.855151	0.890473	0.910001	0.874159	0.880354	0.860919	0.8727	0.894412	0.864684	0.87672	0.872176	0.880205	0.850126	0.902462	0.874449	0.88033	0.888223	0.885518	0.891291	0.894471	0.897812	0.89698	0.878085	0.887244	0.900024	0.89495	0.863531	0.880138	0.88297	0.869869	0.876573	0.884655	0.856476	0.884672	0.886746	0.898874	0.889644	0.886611	0.884177	0.888276	0.876214	0.888714	0.878668	0.90324
GSE11864_CSF1_IFNG_VS_CSF1_IFNG_PAM3CYS_IN_MAC_DN	0.737703	0.80161	0.796	0.798072	0.803323	0.758225	0.795873	0.78392	0.780778	0.774242	0.736033	0.791691	0.785891	0.781993	0.782595	0.782	0.777841	0.730021	0.809479	0.795492	0.798845	0.787316	0.795274	0.79081	0.784835	0.793565	0.791331	0.802083	0.796557	0.804066	0.788947	0.779481	0.7921	0.806234	0.77815	0.80202	0.794482	0.745783	0.768413	0.77046	0.809186	0.810056	0.792634	0.787207	0.788848	0.774954	0.790303	0.811192	0.815177
GSE11864_CSF1_PAM3CYS_VS_CSF1_IFNG_PAM3CYS_IN_MAC_UP	0.794652	0.823474	0.841544	0.838985	0.830079	0.798518	0.826965	0.771503	0.817581	0.798884	0.778117	0.81144	0.822569	0.807828	0.823073	0.811596	0.820196	0.769231	0.827147	0.836627	0.810585	0.824308	0.831169	0.826397	0.819344	0.840718	0.831402	0.83813	0.816195	0.820521	0.806902	0.807086	0.799092	0.824886	0.803863	0.811088	0.841085	0.766357	0.819773	0.833693	0.835426	0.842222	0.812913	0.830672	0.840755	0.813518	0.83372	0.834544	0.830185
GSE11864_CSF1_PAM3CYS_VS_CSF1_IFNG_PAM3CYS_IN_MAC_DN	0.700031	0.795034	0.80207	0.806601	0.800768	0.734912	0.79457	0.833591	0.743384	0.754053	0.687579	0.751881	0.784279	0.744325	0.756543	0.748804	0.772637	0.704102	0.803055	0.777754	0.796239	0.784841	0.79665	0.777249	0.774507	0.815934	0.783841	0.781583	0.785547	0.807439	0.768146	0.76439	0.780557	0.79466	0.745632	0.773323	0.783718	0.700247	0.750631	0.745281	0.799466	0.821215	0.775383	0.786469	0.793522	0.766454	0.791414	0.792806	0.832652
GSE11924_TFH_VS_TH1_CD4_TCELL_UP	0.861689	0.878688	0.873723	0.880936	0.88117	0.873278	0.887014	0.897146	0.87734	0.883257	0.841064	0.868066	0.89267	0.88513	0.87259	0.880316	0.878811	0.861698	0.890147	0.875908	0.887254	0.876507	0.884567	0.887804	0.879265	0.887762	0.881259	0.881041	0.885473	0.888071	0.875121	0.882064	0.869852	0.88688	0.875053	0.872986	0.882177	0.836012	0.873938	0.8726	0.874905	0.893922	0.878681	0.89454	0.875046	0.876087	0.886613	0.882606	0.88892
GSE11924_TFH_VS_TH1_CD4_TCELL_DN	0.77625	0.766669	0.767983	0.770451	0.750766	0.767116	0.775654	0.703742	0.761633	0.746726	0.759376	0.767084	0.763629	0.753328	0.774448	0.746705	0.76405	0.769967	0.764131	0.768051	0.74526	0.767886	0.762169	0.763429	0.767734	0.772552	0.767298	0.759645	0.755498	0.731647	0.763785	0.752837	0.756989	0.758255	0.759817	0.763843	0.769585	0.7597	0.767734	0.77443	0.765502	0.776465	0.762213	0.765303	0.769857	0.729828	0.771363	0.76548	0.76011
GSE11924_TFH_VS_TH2_CD4_TCELL_UP	0.891005	0.897754	0.883446	0.898091	0.900527	0.883267	0.899308	0.928884	0.891424	0.907964	0.851863	0.890983	0.895251	0.90853	0.88834	0.907396	0.906063	0.869622	0.898094	0.895276	0.899717	0.891493	0.890436	0.894808	0.903135	0.890254	0.892905	0.899305	0.899265	0.90208	0.883811	0.901023	0.892483	0.90384	0.900018	0.886959	0.89239	0.857854	0.892534	0.894159	0.890931	0.898398	0.887661	0.905899	0.881821	0.911551	0.899532	0.894762	0.895364
GSE11924_TFH_VS_TH2_CD4_TCELL_DN	0.793627	0.780055	0.792592	0.793432	0.774948	0.774989	0.779385	0.717832	0.795912	0.764039	0.784436	0.773009	0.784831	0.788642	0.7958	0.776532	0.783892	0.752224	0.781775	0.786269	0.77759	0.792068	0.803671	0.790504	0.773182	0.789347	0.79039	0.773115	0.784107	0.759703	0.790146	0.771518	0.776718	0.791146	0.787373	0.783925	0.797296	0.753194	0.784555	0.800714	0.780915	0.78345	0.790761	0.776235	0.795051	0.756797	0.775191	0.793671	0.780811
GSE11924_TFH_VS_TH17_CD4_TCELL_UP	0.875905	0.8855	0.867912	0.878696	0.88252	0.877642	0.885105	0.893896	0.886285	0.895122	0.847005	0.874728	0.886558	0.898719	0.875451	0.897961	0.884943	0.87404	0.887194	0.880439	0.891324	0.88044	0.881628	0.887236	0.889522	0.877537	0.883619	0.88738	0.885791	0.880637	0.878627	0.887451	0.876592	0.888994	0.887203	0.877461	0.877975	0.841663	0.880094	0.873613	0.870163	0.892657	0.884289	0.902349	0.873026	0.896935	0.882281	0.882286	0.883537
GSE11924_TFH_VS_TH17_CD4_TCELL_DN	0.771193	0.796412	0.802989	0.78675	0.792445	0.775412	0.790766	0.745178	0.796192	0.784729	0.794378	0.795534	0.805259	0.773673	0.794442	0.782747	0.779683	0.769007	0.795444	0.789709	0.786052	0.790744	0.795809	0.805912	0.781579	0.806217	0.787843	0.793329	0.793588	0.79181	0.791417	0.781041	0.78172	0.799478	0.787441	0.803524	0.794261	0.785331	0.802659	0.810072	0.787807	0.797797	0.78344	0.798316	0.819129	0.77857	0.786102	0.794116	0.797768
GSE11924_TH1_VS_TH2_CD4_TCELL_UP	0.754089	0.7672	0.767469	0.771605	0.764887	0.757562	0.762006	0.739182	0.750712	0.743416	0.756422	0.75996	0.761426	0.76195	0.7579	0.759582	0.756974	0.726674	0.765638	0.77229	0.755672	0.754208	0.75985	0.759911	0.763323	0.768699	0.769004	0.769931	0.763541	0.766178	0.75547	0.74218	0.750287	0.758304	0.756835	0.758239	0.76696	0.754416	0.745346	0.753473	0.774382	0.770293	0.755499	0.766639	0.76266	0.736318	0.761654	0.764878	0.77214
GSE11924_TH1_VS_TH2_CD4_TCELL_DN	0.75797	0.822552	0.830526	0.81938	0.811167	0.775285	0.825321	0.747362	0.821509	0.788008	0.732355	0.813463	0.819645	0.796449	0.802988	0.78712	0.812003	0.742707	0.821012	0.826281	0.808578	0.823008	0.834062	0.794512	0.818057	0.841423	0.828904	0.819904	0.819415	0.799949	0.804564	0.808941	0.783687	0.823392	0.802171	0.800601	0.827916	0.750726	0.795369	0.808514	0.817814	0.841228	0.803821	0.825072	0.825217	0.80072	0.832276	0.820421	0.823666
GSE11924_TH1_VS_TH17_CD4_TCELL_UP	0.622298	0.628026	0.636871	0.640351	0.610923	0.608329	0.646254	0.529122	0.611865	0.61183	0.622496	0.626529	0.610458	0.604344	0.65871	0.619365	0.624165	0.578144	0.624611	0.639391	0.60445	0.640235	0.622775	0.611984	0.633751	0.614348	0.642148	0.60854	0.630397	0.581197	0.619995	0.63729	0.613975	0.614338	0.61224	0.616035	0.660266	0.610478	0.624354	0.634908	0.634009	0.637552	0.634738	0.620055	0.608511	0.581874	0.631364	0.638315	0.612427
GSE11924_TH1_VS_TH17_CD4_TCELL_DN	0.798753	0.829138	0.82081	0.82646	0.807943	0.797721	0.828164	0.781131	0.817199	0.808207	0.790893	0.806634	0.818064	0.808133	0.813398	0.813884	0.816641	0.790524	0.830629	0.830136	0.809348	0.829394	0.832372	0.827187	0.81854	0.834402	0.826267	0.810156	0.823698	0.795332	0.81618	0.807197	0.801348	0.829197	0.806919	0.810248	0.82375	0.774289	0.80678	0.820796	0.806592	0.844183	0.820771	0.825703	0.823045	0.80545	0.82567	0.82426	0.824284
GSE11924_TH2_VS_TH17_CD4_TCELL_UP	0.700786	0.730181	0.729572	0.732641	0.71293	0.715043	0.728391	0.650965	0.734903	0.680039	0.688232	0.707673	0.722869	0.688046	0.717007	0.718217	0.715458	0.712078	0.709361	0.735857	0.705737	0.728543	0.732092	0.708313	0.703296	0.741413	0.728639	0.716679	0.716311	0.717765	0.701596	0.729163	0.691751	0.722099	0.717066	0.72923	0.7515	0.67296	0.69122	0.72312	0.720131	0.73902	0.717081	0.736116	0.744669	0.692107	0.733655	0.728277	0.721115
GSE11924_TH2_VS_TH17_CD4_TCELL_DN	0.835818	0.826479	0.834357	0.84316	0.835165	0.83295	0.837533	0.831483	0.820897	0.805388	0.82851	0.811488	0.830633	0.820068	0.81793	0.815368	0.828188	0.815485	0.841512	0.841257	0.82708	0.820996	0.837936	0.840845	0.829843	0.84295	0.8382	0.832744	0.822775	0.837092	0.814834	0.811961	0.812764	0.830507	0.810447	0.821928	0.848354	0.782181	0.819865	0.837466	0.838481	0.848524	0.819649	0.838837	0.837756	0.810104	0.832835	0.830458	0.829416
GSE12366_GC_BCELL_VS_PLASMA_CELL_UP	0.830855	0.875727	0.876141	0.901684	0.889396	0.831285	0.873736	0.94488	0.875001	0.872696	0.813206	0.863194	0.895453	0.877759	0.877347	0.872992	0.865714	0.823004	0.885382	0.872023	0.882122	0.875339	0.896553	0.896366	0.868378	0.902051	0.883018	0.890413	0.881046	0.917728	0.882265	0.859871	0.875938	0.889462	0.874395	0.874528	0.886521	0.831964	0.869775	0.892429	0.903092	0.892384	0.863133	0.883636	0.906944	0.874406	0.877192	0.891896	0.89158
GSE12366_GC_BCELL_VS_PLASMA_CELL_DN	0.83191	0.833094	0.851839	0.848212	0.8256	0.845856	0.834973	0.785619	0.818965	0.817085	0.807519	0.815392	0.816274	0.79827	0.820703	0.80718	0.820654	0.808089	0.828706	0.840855	0.810895	0.825802	0.817651	0.811513	0.841205	0.834475	0.829825	0.810004	0.816411	0.81828	0.814943	0.804804	0.80872	0.825067	0.801944	0.812705	0.835926	0.782984	0.824974	0.814244	0.831489	0.839781	0.830917	0.826153	0.806544	0.79442	0.83569	0.815056	0.824468
GSE12366_GC_VS_NAIVE_BCELL_UP	0.783193	0.836285	0.832295	0.859677	0.828064	0.7776	0.82886	0.854719	0.84061	0.823088	0.781491	0.817379	0.853926	0.831929	0.829292	0.839	0.818484	0.770151	0.81989	0.81249	0.829236	0.839791	0.86339	0.854581	0.809557	0.854163	0.839152	0.844459	0.830946	0.844728	0.84502	0.807816	0.839081	0.837805	0.839694	0.837538	0.853714	0.811125	0.830874	0.87478	0.857573	0.830052	0.821904	0.834143	0.872498	0.805805	0.824219	0.845358	0.830149
GSE12366_GC_VS_NAIVE_BCELL_DN	0.789983	0.872022	0.86665	0.889495	0.891406	0.814432	0.869129	0.971675	0.839959	0.847361	0.773463	0.843412	0.849392	0.852937	0.854618	0.84578	0.86568	0.789386	0.881458	0.856009	0.879032	0.857663	0.868842	0.859748	0.867303	0.879208	0.859644	0.862186	0.870582	0.923332	0.856556	0.856651	0.859093	0.881143	0.841332	0.848088	0.860539	0.762785	0.835108	0.838309	0.892697	0.889427	0.853476	0.861636	0.862576	0.864616	0.880744	0.876221	0.892279
GSE12366_GC_VS_MEMORY_BCELL_UP	0.750569	0.817911	0.800425	0.833659	0.809101	0.729695	0.807746	0.821798	0.81056	0.809188	0.740761	0.786972	0.825446	0.801894	0.808135	0.791069	0.795683	0.712132	0.801537	0.782454	0.8003	0.814615	0.832003	0.810863	0.789869	0.83011	0.814256	0.836484	0.808151	0.817277	0.820278	0.779717	0.809398	0.805684	0.812284	0.807792	0.821629	0.754831	0.806796	0.833589	0.831105	0.810295	0.791208	0.804091	0.845576	0.783124	0.802086	0.81984	0.811763
GSE12366_GC_VS_MEMORY_BCELL_DN	0.79311	0.856109	0.873683	0.871408	0.880663	0.815978	0.85161	0.944018	0.848905	0.839574	0.763932	0.838383	0.850414	0.84466	0.835166	0.845031	0.851026	0.792283	0.865728	0.862315	0.859634	0.839772	0.863903	0.846992	0.858434	0.879757	0.852624	0.85598	0.856126	0.911627	0.842471	0.842115	0.83571	0.865542	0.834287	0.846923	0.852427	0.751315	0.8325	0.828462	0.878029	0.881658	0.841451	0.851876	0.858911	0.852932	0.867306	0.868856	0.882569
GSE12366_PLASMA_CELL_VS_NAIVE_BCELL_UP	0.828117	0.829795	0.844989	0.844826	0.818925	0.826234	0.826939	0.763456	0.819752	0.807229	0.789587	0.830581	0.82488	0.795123	0.824019	0.807633	0.819286	0.805866	0.817743	0.832767	0.809513	0.82212	0.822249	0.806696	0.829897	0.831375	0.818695	0.811138	0.81304	0.823632	0.812213	0.80711	0.819062	0.818688	0.804126	0.820003	0.832943	0.79485	0.828858	0.838278	0.83212	0.824461	0.835295	0.82228	0.814283	0.793329	0.826838	0.822842	0.823644
GSE12366_PLASMA_CELL_VS_NAIVE_BCELL_DN	0.826204	0.891414	0.885146	0.915423	0.903485	0.835734	0.878625	1.00238	0.869182	0.86775	0.802587	0.86695	0.882459	0.872041	0.866048	0.876819	0.879621	0.816623	0.898219	0.887918	0.888643	0.875872	0.897024	0.885691	0.884884	0.922881	0.880692	0.89773	0.886612	0.958433	0.872032	0.85985	0.8599	0.898304	0.862321	0.859116	0.890067	0.804994	0.85557	0.881359	0.921418	0.915258	0.860684	0.899016	0.903884	0.884856	0.898928	0.898368	0.90795
GSE12366_PLASMA_CELL_VS_MEMORY_BCELL_UP	0.812137	0.847077	0.845482	0.829962	0.827788	0.82163	0.841121	0.772688	0.823489	0.834288	0.78057	0.841574	0.846026	0.815109	0.831078	0.818266	0.828518	0.790865	0.822994	0.840535	0.825475	0.835308	0.825357	0.822424	0.844335	0.835017	0.838882	0.841227	0.836072	0.816284	0.814637	0.811089	0.82088	0.836081	0.815657	0.845375	0.83756	0.807704	0.842668	0.83229	0.824206	0.839951	0.827844	0.841839	0.829909	0.824274	0.841127	0.835171	0.834133
GSE12366_PLASMA_CELL_VS_MEMORY_BCELL_DN	0.814706	0.865858	0.861511	0.881835	0.879872	0.818394	0.858771	0.965521	0.865574	0.86098	0.785773	0.849399	0.878094	0.864536	0.853544	0.852406	0.859168	0.804754	0.877532	0.861836	0.864468	0.855462	0.885789	0.869745	0.868402	0.899761	0.863745	0.873293	0.872646	0.922954	0.85453	0.849403	0.850809	0.87755	0.852107	0.850371	0.867666	0.788844	0.843837	0.858654	0.881953	0.890146	0.847475	0.882834	0.885813	0.872062	0.87191	0.878284	0.877654
GSE12366_NAIVE_VS_MEMORY_BCELL_UP	0.685687	0.730522	0.739739	0.753306	0.736099	0.700101	0.726039	0.761723	0.681202	0.676809	0.660211	0.711495	0.699014	0.659073	0.710019	0.69649	0.699279	0.655078	0.728705	0.739636	0.695487	0.702636	0.716573	0.679808	0.720854	0.755026	0.72693	0.72347	0.709049	0.755816	0.691273	0.674319	0.682792	0.709713	0.682138	0.700235	0.739209	0.639635	0.675565	0.695812	0.776734	0.756454	0.703807	0.721188	0.720938	0.670546	0.752648	0.715861	0.73572
GSE12366_NAIVE_VS_MEMORY_BCELL_DN	0.782307	0.850662	0.853106	0.862691	0.849182	0.79555	0.848319	0.855443	0.838432	0.836267	0.745864	0.835475	0.854846	0.828487	0.838604	0.832923	0.843686	0.780438	0.847337	0.848424	0.844923	0.849334	0.863997	0.844613	0.837823	0.881122	0.842354	0.861633	0.855738	0.874605	0.83458	0.836792	0.823247	0.867546	0.824334	0.833134	0.854078	0.740279	0.81899	0.831779	0.864366	0.872391	0.833688	0.856436	0.862027	0.84902	0.859392	0.860997	0.86424
GSE12845_IGD_POS_VS_NEG_BLOOD_BCELL_UP	0.726796	0.778199	0.774748	0.806415	0.785893	0.755721	0.767814	0.81156	0.751932	0.751159	0.713688	0.754744	0.76336	0.775034	0.761897	0.767647	0.76697	0.724885	0.779003	0.770599	0.765199	0.761048	0.755105	0.760265	0.776748	0.776769	0.76944	0.774956	0.756268	0.810331	0.757213	0.759227	0.752597	0.775474	0.745645	0.773828	0.775819	0.695612	0.751817	0.756215	0.82218	0.78465	0.77153	0.765424	0.745908	0.745871	0.771346	0.783014	0.792101
GSE12845_IGD_POS_VS_NEG_BLOOD_BCELL_DN	0.918369	0.979576	0.980419	0.983089	0.967937	0.92644	0.971638	0.954483	0.960056	0.944492	0.890824	0.965775	0.958522	0.939139	0.961707	0.949236	0.951466	0.898982	0.961744	0.963659	0.960022	0.969659	0.970022	0.973202	0.957212	0.984985	0.971073	0.974112	0.967582	0.976878	0.951141	0.936308	0.945516	0.975614	0.952209	0.969289	0.975888	0.918423	0.961883	0.978427	0.977716	0.971383	0.956753	0.959246	0.976792	0.942984	0.964152	0.958191	0.978442
GSE12845_IGD_POS_BLOOD_VS_NAIVE_TONSIL_BCELL_UP	0.841809	0.874027	0.858064	0.881931	0.864071	0.840406	0.86893	0.898379	0.844517	0.853149	0.818285	0.859899	0.867675	0.870363	0.863656	0.853771	0.85412	0.824736	0.866829	0.846134	0.851814	0.868752	0.856431	0.854056	0.871609	0.865406	0.862885	0.869921	0.872771	0.887326	0.855963	0.832494	0.865293	0.871259	0.837188	0.845044	0.857867	0.830924	0.842398	0.868503	0.886805	0.864509	0.866476	0.860132	0.834451	0.859342	0.863596	0.860759	0.869906
GSE12845_IGD_POS_BLOOD_VS_NAIVE_TONSIL_BCELL_DN	0.857902	0.920454	0.917792	0.929399	0.91827	0.867871	0.904752	0.966022	0.912855	0.905677	0.835844	0.904544	0.917214	0.910962	0.903814	0.911128	0.906122	0.855134	0.912985	0.910482	0.912346	0.908031	0.925805	0.926377	0.910172	0.937525	0.912682	0.920481	0.913785	0.949532	0.907706	0.898132	0.89992	0.923542	0.914541	0.907073	0.916769	0.843414	0.897709	0.919801	0.928364	0.926343	0.897936	0.910026	0.928999	0.899963	0.917633	0.923736	0.925985
GSE12845_IGD_POS_BLOOD_VS_PRE_GC_TONSIL_BCELL_UP	0.859236	0.86294	0.8495	0.855835	0.85734	0.87261	0.857446	0.859282	0.848073	0.84674	0.865044	0.838795	0.856394	0.852924	0.847378	0.844637	0.849638	0.87107	0.865057	0.859769	0.852529	0.855554	0.841521	0.852641	0.863874	0.842604	0.854477	0.851118	0.849522	0.867357	0.848873	0.844131	0.846505	0.850871	0.84408	0.85702	0.86203	0.839328	0.848235	0.852913	0.865056	0.854838	0.859539	0.853682	0.842183	0.842529	0.857382	0.842995	0.855692
GSE12845_IGD_POS_BLOOD_VS_PRE_GC_TONSIL_BCELL_DN	0.807031	0.906791	0.882003	0.919968	0.89138	0.807796	0.903619	0.91192	0.922664	0.909081	0.803028	0.898252	0.925355	0.925056	0.903884	0.906611	0.88846	0.814068	0.886459	0.845722	0.909732	0.919395	0.936839	0.943604	0.858409	0.903514	0.908586	0.915461	0.916323	0.90212	0.936776	0.894294	0.930319	0.908879	0.925745	0.928104	0.921863	0.878705	0.903508	0.950923	0.907417	0.89022	0.890055	0.89581	0.954487	0.880944	0.869628	0.918918	0.909813
GSE12845_IGD_POS_BLOOD_VS_DARKZONE_GC_TONSIL_BCELL_UP	0.779931	0.814058	0.814394	0.816517	0.807452	0.792322	0.817379	0.809816	0.801033	0.794287	0.776524	0.803219	0.814344	0.816382	0.814651	0.815295	0.803886	0.769287	0.811917	0.815554	0.789932	0.81049	0.792831	0.803623	0.815858	0.806445	0.814059	0.805312	0.808365	0.815768	0.795247	0.796214	0.797852	0.82006	0.790178	0.803084	0.810778	0.769407	0.791328	0.804228	0.82304	0.821646	0.811288	0.816361	0.807818	0.787012	0.817628	0.815548	0.824969
GSE12845_IGD_POS_BLOOD_VS_DARKZONE_GC_TONSIL_BCELL_DN	0.908905	0.926854	0.919944	0.930466	0.924367	0.891014	0.920288	0.94251	0.932177	0.921547	0.895721	0.925485	0.934042	0.928556	0.927916	0.922249	0.918687	0.896436	0.928663	0.912806	0.923392	0.930559	0.937828	0.945666	0.918274	0.932788	0.926183	0.934689	0.931607	0.930944	0.935064	0.910359	0.928982	0.928485	0.925518	0.926493	0.929839	0.912588	0.928618	0.949816	0.928592	0.922187	0.912098	0.930492	0.951161	0.91229	0.920135	0.933084	0.923817
GSE12845_IGD_NEG_BLOOD_VS_NAIVE_TONSIL_BCELL_UP	0.973515	0.989131	0.990884	0.98878	0.981157	0.956448	0.989813	0.98044	0.977389	0.974018	0.96223	0.986402	0.989148	0.979637	0.988419	0.976788	0.97576	0.961487	0.993791	0.972127	0.980583	0.988602	0.983262	0.986757	0.979788	0.987884	0.985428	0.988868	0.989721	0.990792	0.997124	0.968475	0.984809	0.987714	0.965114	0.976048	0.988827	0.963674	0.984066	0.991763	0.993896	0.980477	0.986106	0.978941	0.980473	0.971528	0.981831	0.985566	0.99251
GSE12845_IGD_NEG_BLOOD_VS_NAIVE_TONSIL_BCELL_DN	0.801887	0.850047	0.848926	0.861519	0.865504	0.833657	0.843634	0.882089	0.840723	0.828695	0.79688	0.83855	0.837224	0.844623	0.839355	0.841151	0.855988	0.811356	0.845216	0.853995	0.851539	0.840219	0.844172	0.855359	0.845068	0.855077	0.843461	0.84839	0.845831	0.882428	0.840847	0.844387	0.838334	0.855143	0.848139	0.847576	0.852573	0.782458	0.829389	0.836473	0.865589	0.858654	0.840018	0.846435	0.851067	0.837245	0.858049	0.860145	0.858926
GSE12845_IGD_NEG_BLOOD_VS_PRE_GC_TONSIL_BCELL_UP	0.90864	0.916747	0.92029	0.924149	0.912251	0.90528	0.916563	0.896147	0.900504	0.904491	0.908671	0.898122	0.900707	0.891789	0.907158	0.904273	0.907253	0.882066	0.915455	0.908391	0.895247	0.908454	0.893729	0.90144	0.909114	0.911082	0.915612	0.904249	0.909847	0.916669	0.909135	0.893381	0.901572	0.906531	0.8964	0.902421	0.923761	0.882816	0.906948	0.916836	0.921513	0.906948	0.915731	0.909901	0.896361	0.88173	0.911978	0.899711	0.911648
GSE12845_IGD_NEG_BLOOD_VS_PRE_GC_TONSIL_BCELL_DN	0.793017	0.871333	0.86382	0.888258	0.867339	0.806035	0.866264	0.883007	0.870876	0.860222	0.788906	0.85641	0.884461	0.865772	0.854841	0.858	0.862926	0.79527	0.857248	0.856514	0.865397	0.865374	0.891582	0.885839	0.847877	0.8924	0.870181	0.878912	0.871987	0.888253	0.874854	0.854917	0.861308	0.878857	0.856262	0.871248	0.881515	0.820138	0.856679	0.882187	0.891591	0.874885	0.851246	0.870304	0.900935	0.851451	0.864909	0.87952	0.876909
GSE12845_IGD_NEG_BLOOD_VS_DARKZONE_GC_TONSIL_BCELL_UP	0.87953	0.934287	0.930584	0.938187	0.91786	0.901873	0.930444	0.936507	0.892119	0.897738	0.837274	0.913691	0.911213	0.894652	0.90161	0.906367	0.913502	0.872331	0.923084	0.923287	0.911836	0.91938	0.909017	0.916427	0.92054	0.927873	0.927055	0.913238	0.915181	0.938601	0.903475	0.891071	0.890182	0.921829	0.886053	0.905534	0.924106	0.866876	0.904779	0.905519	0.933269	0.931996	0.924581	0.906111	0.904499	0.900817	0.928913	0.918335	0.93812
GSE12845_IGD_NEG_BLOOD_VS_DARKZONE_GC_TONSIL_BCELL_DN	0.897739	0.919229	0.917415	0.922983	0.919362	0.895297	0.912796	0.936514	0.924944	0.921111	0.888045	0.910008	0.92591	0.932073	0.921815	0.918898	0.912496	0.893376	0.925655	0.914401	0.922489	0.92173	0.930932	0.931637	0.917883	0.924322	0.919534	0.922973	0.927002	0.927874	0.922427	0.907646	0.923426	0.922361	0.92088	0.919364	0.918726	0.887509	0.915472	0.928739	0.921796	0.923737	0.908595	0.917477	0.930404	0.918617	0.915497	0.93014	0.917348
GSE12845_NAIVE_VS_PRE_GC_TONSIL_BCELL_UP	0.820631	0.865678	0.870511	0.867006	0.871467	0.832862	0.860184	0.878655	0.855101	0.84762	0.808884	0.849499	0.859783	0.855097	0.860481	0.86082	0.857328	0.834142	0.861366	0.872654	0.863901	0.853775	0.867988	0.854788	0.863776	0.867001	0.864921	0.860091	0.857774	0.880759	0.851349	0.855189	0.843854	0.870193	0.852936	0.862679	0.860967	0.796965	0.843156	0.850948	0.871134	0.876661	0.8514	0.87058	0.867904	0.863868	0.874478	0.866248	0.871107
GSE12845_NAIVE_VS_PRE_GC_TONSIL_BCELL_DN	0.929043	0.954602	0.950535	0.967625	0.951836	0.908039	0.954943	0.960625	0.963083	0.948853	0.92641	0.950285	0.964756	0.952229	0.955281	0.951941	0.944413	0.909423	0.955719	0.931774	0.949543	0.962945	0.972356	0.97675	0.9323	0.966311	0.960067	0.963709	0.961088	0.961663	0.970855	0.94235	0.96202	0.960562	0.944221	0.965014	0.971445	0.931596	0.958917	0.982019	0.964803	0.948811	0.94315	0.95655	0.978038	0.93481	0.937999	0.962164	0.959776
GSE12845_NAIVE_VS_DARKZONE_GC_TONSIL_BCELL_UP	0.787165	0.829682	0.818819	0.823559	0.821225	0.80055	0.833768	0.810608	0.814581	0.812503	0.770903	0.806748	0.821792	0.813532	0.814535	0.812904	0.823932	0.779446	0.829709	0.8251	0.816746	0.828016	0.826285	0.825156	0.823125	0.827068	0.825949	0.822764	0.828735	0.825994	0.80982	0.810275	0.80027	0.838158	0.805858	0.815589	0.824871	0.759079	0.8135	0.808104	0.815959	0.850992	0.818565	0.833345	0.824808	0.810491	0.831515	0.833235	0.83012
GSE12845_NAIVE_VS_DARKZONE_GC_TONSIL_BCELL_DN	0.915711	0.933264	0.930376	0.939102	0.933087	0.901834	0.93052	0.937271	0.936037	0.936554	0.922177	0.931797	0.944259	0.937603	0.934575	0.93266	0.921174	0.906588	0.937696	0.915357	0.93296	0.935684	0.939991	0.946598	0.928081	0.939865	0.936931	0.941602	0.943544	0.93738	0.942761	0.918574	0.934101	0.931735	0.925931	0.938146	0.934742	0.924518	0.940079	0.953398	0.940926	0.926032	0.926529	0.929401	0.941709	0.927265	0.922061	0.938903	0.932035
GSE12845_PRE_GC_VS_DARKZONE_GC_TONSIL_BCELL_UP	0.780632	0.896401	0.893392	0.904091	0.892268	0.830576	0.884753	0.936639	0.841894	0.842764	0.76674	0.857324	0.860159	0.8372	0.862072	0.847645	0.866279	0.79738	0.882588	0.88381	0.866982	0.858079	0.877516	0.861561	0.869313	0.905418	0.872528	0.884876	0.868395	0.93669	0.856326	0.842395	0.855286	0.874323	0.821082	0.855977	0.87895	0.781418	0.834088	0.843931	0.920361	0.90433	0.866262	0.873114	0.870201	0.847391	0.892573	0.879998	0.909984
GSE12845_PRE_GC_VS_DARKZONE_GC_TONSIL_BCELL_DN	0.925344	0.918731	0.918861	0.921585	0.919127	0.903787	0.916061	0.937734	0.924604	0.912004	0.89856	0.910591	0.922174	0.914721	0.917273	0.917172	0.913638	0.909238	0.922632	0.912716	0.912344	0.918971	0.923026	0.923487	0.915736	0.925801	0.921337	0.918036	0.919806	0.925346	0.912751	0.900243	0.91064	0.91914	0.909441	0.911632	0.922889	0.891095	0.909478	0.921066	0.927833	0.91954	0.914544	0.92421	0.928482	0.913145	0.918673	0.92121	0.917068
GSE13229_IMM_VS_MATURE_NKCELL_UP	0.705684	0.736672	0.74049	0.732883	0.721683	0.712872	0.724925	0.654845	0.711385	0.686661	0.703662	0.712143	0.715889	0.697601	0.722041	0.699623	0.719747	0.698464	0.727238	0.734089	0.705536	0.727689	0.74028	0.723889	0.715965	0.749852	0.73915	0.712846	0.713441	0.708387	0.717427	0.694854	0.692879	0.731458	0.711087	0.72027	0.751438	0.659378	0.696041	0.719091	0.720649	0.761136	0.721514	0.739992	0.750711	0.691134	0.736135	0.727836	0.735213
GSE13229_IMM_VS_MATURE_NKCELL_DN	0.78372	0.801229	0.812757	0.812279	0.801843	0.812322	0.811725	0.79226	0.783581	0.778333	0.806281	0.789373	0.791478	0.781999	0.793969	0.797104	0.79494	0.782501	0.81925	0.80865	0.794958	0.790067	0.799573	0.805615	0.797659	0.808551	0.807057	0.788696	0.801533	0.795577	0.797839	0.785764	0.782432	0.799563	0.781088	0.785333	0.81381	0.742817	0.776748	0.786644	0.815485	0.822877	0.805701	0.792153	0.791666	0.763868	0.803646	0.797543	0.815643
GSE13229_IMM_VS_INTMATURE_NKCELL_UP	0.605835	0.644612	0.660186	0.643962	0.610637	0.639231	0.63878	0.533087	0.614267	0.618143	0.608046	0.610624	0.613978	0.582779	0.622102	0.610381	0.629727	0.608879	0.633701	0.644255	0.575867	0.649179	0.639126	0.594355	0.632087	0.646364	0.645811	0.59731	0.640573	0.585715	0.625528	0.597393	0.596537	0.6182	0.615671	0.605397	0.639488	0.561383	0.610707	0.6032	0.6467	0.655444	0.627272	0.632044	0.610241	0.586574	0.648904	0.622239	0.625288
GSE13229_IMM_VS_INTMATURE_NKCELL_DN	0.83703	0.861153	0.85824	0.869393	0.872641	0.829055	0.861705	0.876183	0.844806	0.851174	0.833917	0.841756	0.863591	0.837066	0.840776	0.842703	0.853909	0.822294	0.86796	0.862241	0.860776	0.853605	0.86452	0.85377	0.857676	0.872085	0.858911	0.854638	0.85732	0.873641	0.84478	0.846642	0.837662	0.864722	0.845217	0.852236	0.862436	0.812346	0.840628	0.848285	0.861164	0.8754	0.855803	0.869758	0.866252	0.839365	0.862001	0.856714	0.868904
GSE13229_MATURE_VS_INTMATURE_NKCELL_UP	0.556162	0.602966	0.603195	0.622076	0.573142	0.597005	0.590125	0.512103	0.555084	0.564648	0.552734	0.562061	0.595059	0.552156	0.579386	0.556002	0.579348	0.563906	0.58617	0.586794	0.55505	0.594491	0.596725	0.571725	0.584974	0.592892	0.601406	0.578909	0.594031	0.566013	0.577645	0.567649	0.573529	0.603986	0.560146	0.577643	0.600374	0.513054	0.556831	0.563102	0.596257	0.601664	0.577213	0.590832	0.570956	0.538972	0.601846	0.600484	0.593442
GSE13229_MATURE_VS_INTMATURE_NKCELL_DN	0.818245	0.82326	0.826381	0.831666	0.829428	0.810263	0.823945	0.829895	0.821816	0.808456	0.808962	0.813973	0.837224	0.817063	0.8154	0.812139	0.817959	0.802331	0.830323	0.837389	0.81667	0.826526	0.835031	0.837605	0.821543	0.843769	0.822057	0.813726	0.818798	0.822572	0.811688	0.822302	0.807736	0.831968	0.810352	0.822737	0.833687	0.762248	0.816325	0.818254	0.817981	0.849993	0.809739	0.837316	0.852801	0.817966	0.8327	0.829541	0.835617
GSE13306_LAMINA_PROPRIA_VS_SPLEEN_TREG_UP	0.835401	0.844852	0.845352	0.850885	0.841228	0.815732	0.848235	0.85425	0.837773	0.835013	0.790267	0.82755	0.859158	0.840454	0.831984	0.833726	0.839141	0.795664	0.846804	0.844323	0.835127	0.842559	0.869435	0.836849	0.842887	0.872773	0.85073	0.837479	0.842099	0.854351	0.825426	0.830646	0.804636	0.858465	0.824345	0.823318	0.850473	0.757277	0.815961	0.830911	0.845136	0.874952	0.839028	0.872947	0.861752	0.835235	0.858974	0.846727	0.845462
GSE13306_LAMINA_PROPRIA_VS_SPLEEN_TREG_DN	0.66497	0.701731	0.716387	0.713648	0.698551	0.697562	0.706712	0.630366	0.698941	0.680822	0.675173	0.696204	0.701747	0.688249	0.692639	0.689952	0.680949	0.690365	0.700978	0.693704	0.688615	0.706826	0.692079	0.699223	0.677618	0.703813	0.703155	0.691854	0.688637	0.694473	0.702781	0.677414	0.671268	0.691216	0.696948	0.698521	0.707235	0.669632	0.691097	0.708983	0.709275	0.708087	0.691046	0.699084	0.693559	0.658093	0.692391	0.704399	0.703485
GSE13306_TREG_VS_TCONV_LAMINA_PROPRIA_UP	0.781651	0.825504	0.830522	0.818355	0.819365	0.806826	0.82589	0.758168	0.803194	0.799757	0.765244	0.807548	0.823376	0.796117	0.812675	0.800349	0.819213	0.768653	0.817184	0.83025	0.802015	0.823605	0.835396	0.799421	0.824229	0.84841	0.821411	0.820777	0.821758	0.813969	0.795608	0.804857	0.789224	0.825589	0.789751	0.809684	0.822738	0.751723	0.804868	0.792585	0.820285	0.845141	0.810751	0.832453	0.827262	0.809727	0.83856	0.826983	0.821475
GSE13306_TREG_VS_TCONV_LAMINA_PROPRIA_DN	0.664285	0.707291	0.700446	0.717586	0.689835	0.678345	0.714922	0.676024	0.684463	0.673822	0.665879	0.684289	0.696206	0.673327	0.68751	0.681932	0.695042	0.663516	0.707611	0.701417	0.674827	0.703096	0.698496	0.669588	0.694108	0.704305	0.68519	0.689572	0.699445	0.701629	0.696105	0.676523	0.686764	0.700176	0.670628	0.681239	0.701572	0.673985	0.68587	0.670328	0.710012	0.712013	0.700883	0.699217	0.700994	0.681109	0.705505	0.693961	0.696702
GSE13306_TREG_VS_TCONV_SPLEEN_UP	0.682619	0.714234	0.718509	0.708473	0.707135	0.710529	0.710308	0.636906	0.688704	0.669758	0.673549	0.672169	0.697947	0.663426	0.692348	0.681233	0.693038	0.688999	0.712976	0.732838	0.663268	0.706124	0.713987	0.681029	0.701715	0.728457	0.706949	0.68374	0.703469	0.690457	0.687093	0.670507	0.65882	0.694309	0.674744	0.671091	0.721651	0.638997	0.660824	0.671262	0.713639	0.747401	0.677562	0.717219	0.711974	0.672609	0.731922	0.717602	0.710641
GSE13306_TREG_VS_TCONV_SPLEEN_DN	0.733625	0.779694	0.778005	0.789592	0.771952	0.741592	0.783562	0.7703	0.764529	0.745862	0.715704	0.75388	0.772896	0.757259	0.755614	0.741087	0.755295	0.714803	0.787761	0.772597	0.758121	0.772642	0.7842	0.774939	0.762974	0.799298	0.781657	0.767487	0.766129	0.786375	0.761146	0.747468	0.738436	0.78208	0.735098	0.755441	0.78648	0.685725	0.735426	0.750863	0.776079	0.809343	0.76496	0.788027	0.789622	0.748823	0.782177	0.77438	0.788851
GSE13306_TREG_RA_VS_TCONV_RA_UP	0.73732	0.768371	0.782158	0.768872	0.75224	0.756737	0.76314	0.681133	0.764997	0.756802	0.7234	0.759192	0.77629	0.738569	0.758376	0.745838	0.760917	0.74792	0.760097	0.788287	0.731432	0.772068	0.777662	0.749189	0.755368	0.779142	0.763479	0.752572	0.761263	0.742616	0.754474	0.73744	0.748763	0.75992	0.747114	0.759739	0.764573	0.706237	0.748163	0.75688	0.768114	0.782955	0.745188	0.77956	0.766824	0.74931	0.778498	0.772638	0.755172
GSE13306_TREG_RA_VS_TCONV_RA_DN	0.635347	0.679372	0.693885	0.692929	0.669083	0.681514	0.68997	0.565009	0.674514	0.627888	0.668454	0.657074	0.66807	0.641507	0.677699	0.654381	0.674697	0.632143	0.674563	0.690652	0.641543	0.687711	0.670369	0.652347	0.658008	0.673953	0.699584	0.664317	0.686873	0.642802	0.671035	0.668031	0.660511	0.665562	0.658685	0.659974	0.700237	0.656583	0.655299	0.676629	0.687658	0.692068	0.689377	0.679917	0.667559	0.625339	0.673581	0.669288	0.671076
GSE13306_TREG_VS_TCONV_UP	0.668386	0.700021	0.698267	0.708982	0.686294	0.703961	0.711626	0.610111	0.680773	0.671909	0.676691	0.66758	0.688824	0.663965	0.68008	0.664399	0.694505	0.660565	0.693901	0.713575	0.668061	0.695249	0.700968	0.678153	0.695244	0.714811	0.703936	0.681734	0.691978	0.674878	0.678832	0.685003	0.664383	0.685188	0.661918	0.679568	0.712572	0.624864	0.679857	0.691298	0.703569	0.721918	0.692254	0.721458	0.690943	0.650782	0.703354	0.694424	0.687513
GSE13306_TREG_VS_TCONV_DN	0.763022	0.780851	0.788265	0.792237	0.783257	0.769138	0.786583	0.783871	0.786211	0.766316	0.770548	0.78076	0.790106	0.776058	0.766928	0.771733	0.774229	0.764006	0.804369	0.778741	0.779435	0.778263	0.788241	0.796061	0.780233	0.79259	0.792805	0.782743	0.770244	0.792993	0.789331	0.764611	0.771549	0.784245	0.774999	0.780293	0.790336	0.757784	0.76507	0.789814	0.791628	0.797252	0.774741	0.79252	0.79871	0.762014	0.784808	0.786648	0.792826
GSE13306_RA_VS_UNTREATED_TREG_UP	0.758315	0.751722	0.743379	0.75424	0.747931	0.75125	0.765444	0.729638	0.762726	0.731258	0.747861	0.742534	0.757685	0.740196	0.758659	0.735979	0.759127	0.755416	0.754086	0.769325	0.735115	0.757302	0.767596	0.736106	0.748919	0.767012	0.749631	0.742588	0.757558	0.745594	0.745421	0.736328	0.744423	0.750662	0.739549	0.73515	0.759565	0.714809	0.754836	0.753547	0.754505	0.771543	0.746668	0.755112	0.755866	0.74345	0.76295	0.753369	0.750563
GSE13306_RA_VS_UNTREATED_TREG_DN	0.685249	0.706535	0.724484	0.7288	0.702481	0.722257	0.726072	0.633467	0.683729	0.681581	0.684518	0.686529	0.692565	0.672538	0.715246	0.675651	0.709992	0.685835	0.698733	0.728385	0.677716	0.693925	0.697872	0.685358	0.688325	0.716442	0.718291	0.70783	0.706147	0.689822	0.689913	0.688974	0.687223	0.691988	0.696737	0.699307	0.736899	0.649754	0.683407	0.700589	0.728857	0.731753	0.70839	0.699034	0.7003	0.650156	0.715202	0.711072	0.706558
GSE13306_RA_VS_UNTREATED_TCONV_UP	0.794071	0.790637	0.788994	0.781088	0.78454	0.797753	0.79525	0.74808	0.761773	0.771618	0.763552	0.773367	0.778676	0.773524	0.779596	0.760341	0.777254	0.770621	0.787506	0.788111	0.760078	0.785015	0.77085	0.766552	0.791674	0.785132	0.784797	0.788594	0.778624	0.773956	0.783398	0.773443	0.773456	0.772994	0.776658	0.766247	0.783103	0.744264	0.774361	0.777499	0.789849	0.793419	0.784451	0.791566	0.76414	0.761467	0.796506	0.779666	0.77958
GSE13306_RA_VS_UNTREATED_TCONV_DN	0.637296	0.668778	0.676518	0.678699	0.65124	0.662946	0.680904	0.573054	0.64674	0.652019	0.629289	0.652073	0.692457	0.618477	0.650533	0.645895	0.652139	0.605426	0.672364	0.678666	0.633355	0.674922	0.677772	0.63867	0.653498	0.68418	0.672539	0.654861	0.6651	0.646019	0.653784	0.640691	0.628792	0.671607	0.628478	0.649387	0.673977	0.58673	0.639369	0.652321	0.660213	0.678539	0.660747	0.676656	0.665829	0.649966	0.677563	0.671783	0.656263
GSE13306_RA_VS_UNTREATED_MEM_CD4_TCELL_UP	0.790044	0.842042	0.84269	0.847673	0.835903	0.791919	0.837613	0.850658	0.812098	0.800956	0.749254	0.813014	0.826714	0.801589	0.811499	0.788828	0.831567	0.746215	0.843899	0.829986	0.823047	0.834423	0.848773	0.817476	0.822771	0.863372	0.842031	0.830036	0.832203	0.853086	0.816104	0.795538	0.799331	0.837025	0.796434	0.800517	0.839846	0.72405	0.79067	0.801501	0.856501	0.858887	0.82036	0.831591	0.829187	0.815107	0.848763	0.837129	0.855295
GSE13306_RA_VS_UNTREATED_MEM_CD4_TCELL_DN	0.740439	0.815447	0.827878	0.828515	0.821236	0.769695	0.812089	0.770081	0.809572	0.796115	0.73882	0.80714	0.808693	0.800091	0.799515	0.79225	0.800542	0.759997	0.825019	0.819206	0.812407	0.808149	0.821539	0.823905	0.800268	0.834658	0.822905	0.817219	0.814213	0.816796	0.796402	0.805438	0.796113	0.822899	0.812764	0.817972	0.826274	0.745889	0.806017	0.802183	0.817132	0.829056	0.806563	0.814397	0.831203	0.791449	0.802806	0.824803	0.826376
GSE13411_NAIVE_VS_IGM_MEMORY_BCELL_UP	0.642924	0.707841	0.69892	0.7142	0.689414	0.665578	0.695363	0.67311	0.693741	0.676013	0.617497	0.676599	0.698489	0.699655	0.683448	0.683164	0.688102	0.654923	0.698521	0.700708	0.685746	0.700267	0.70827	0.695822	0.669308	0.717113	0.705009	0.704255	0.696854	0.710806	0.674325	0.679942	0.682398	0.704883	0.704501	0.685921	0.705447	0.641252	0.664719	0.708262	0.705199	0.717932	0.684019	0.714948	0.730111	0.672505	0.694247	0.707398	0.698949
GSE13411_NAIVE_VS_IGM_MEMORY_BCELL_DN	0.854885	0.91393	0.906905	0.92368	0.907899	0.871971	0.906156	0.894555	0.890874	0.889244	0.832967	0.895783	0.889453	0.878187	0.898802	0.877918	0.897991	0.859587	0.90027	0.900316	0.878028	0.904442	0.905743	0.895949	0.897624	0.918293	0.906684	0.909144	0.909273	0.910163	0.884566	0.879311	0.896168	0.903759	0.893067	0.899241	0.90594	0.867042	0.896981	0.897714	0.921726	0.903507	0.902472	0.902597	0.900339	0.877134	0.909862	0.90487	0.910179
GSE13411_NAIVE_VS_SWITCHED_MEMORY_BCELL_UP	0.533918	0.5794	0.590658	0.572692	0.535437	0.554262	0.571356	0.400637	0.530289	0.515213	0.552949	0.554135	0.54576	0.522445	0.568793	0.536343	0.553356	0.505863	0.565255	0.599776	0.510002	0.561631	0.554162	0.523407	0.550654	0.567011	0.589241	0.533411	0.548103	0.515608	0.542005	0.516848	0.522783	0.558486	0.522177	0.5581	0.589434	0.488505	0.525813	0.547199	0.573714	0.600717	0.565358	0.581847	0.567949	0.473922	0.579386	0.559153	0.543338
GSE13411_NAIVE_VS_SWITCHED_MEMORY_BCELL_DN	0.861107	0.908771	0.890671	0.901584	0.898887	0.873888	0.906817	0.91802	0.891494	0.889614	0.842227	0.888591	0.903987	0.885766	0.888434	0.888626	0.893958	0.867535	0.906266	0.892305	0.905406	0.893702	0.896732	0.908305	0.893676	0.895887	0.892643	0.899435	0.9025	0.90409	0.898285	0.887166	0.889668	0.902798	0.886327	0.889731	0.901558	0.844345	0.888277	0.889088	0.89569	0.903355	0.894381	0.903879	0.893113	0.89666	0.898654	0.899541	0.912563
GSE13411_NAIVE_BCELL_VS_PLASMA_CELL_UP	0.783049	0.835329	0.844942	0.861884	0.852249	0.801138	0.840758	0.926405	0.816882	0.81026	0.774999	0.812294	0.827103	0.812344	0.818582	0.813577	0.827992	0.786326	0.845693	0.83916	0.826214	0.817572	0.837489	0.827564	0.830872	0.871396	0.827399	0.833355	0.829484	0.892708	0.81998	0.810599	0.808983	0.838722	0.809103	0.81015	0.844272	0.762556	0.80464	0.816397	0.871785	0.862647	0.808775	0.83863	0.838704	0.818232	0.849211	0.845035	0.853866
GSE13411_NAIVE_BCELL_VS_PLASMA_CELL_DN	0.661255	0.738912	0.746209	0.747388	0.705483	0.70139	0.734933	0.661517	0.710527	0.715007	0.670589	0.719271	0.710798	0.714224	0.731781	0.721655	0.711525	0.655323	0.718096	0.719959	0.705869	0.737077	0.720358	0.712562	0.703571	0.720673	0.745238	0.72296	0.735667	0.711293	0.742021	0.704442	0.716611	0.721741	0.726103	0.726417	0.742972	0.699976	0.716912	0.742715	0.756353	0.735645	0.723462	0.711816	0.703058	0.682999	0.719611	0.734003	0.727132
GSE13411_NAIVE_VS_MEMORY_BCELL_UP	0.529058	0.536057	0.538352	0.54592	0.526226	0.542039	0.555143	0.455397	0.502263	0.499565	0.531769	0.508659	0.539573	0.498628	0.53441	0.506155	0.524575	0.506825	0.551435	0.561159	0.478234	0.560468	0.548745	0.512723	0.530396	0.567004	0.558113	0.516625	0.525855	0.491741	0.520257	0.476992	0.493846	0.529882	0.509626	0.506544	0.548619	0.447618	0.50247	0.514632	0.536561	0.579694	0.521859	0.567522	0.566726	0.486585	0.539679	0.541535	0.530713
GSE13411_NAIVE_VS_MEMORY_BCELL_DN	0.900799	0.942978	0.935199	0.94228	0.936066	0.906231	0.937663	0.938457	0.925824	0.936584	0.893723	0.922962	0.938911	0.920745	0.937172	0.933445	0.930366	0.899945	0.931428	0.927087	0.928749	0.937752	0.932331	0.941917	0.937096	0.93931	0.932454	0.94627	0.937708	0.943625	0.929627	0.922527	0.929883	0.935465	0.924261	0.930794	0.933643	0.904377	0.939701	0.940283	0.947574	0.929832	0.93581	0.935077	0.928098	0.928389	0.931833	0.935525	0.939019
GSE13411_IGM_VS_SWITCHED_MEMORY_BCELL_UP	0.557521	0.590251	0.59916	0.573061	0.564958	0.568364	0.575827	0.413728	0.555286	0.545097	0.549512	0.541536	0.564742	0.534095	0.581952	0.561348	0.566056	0.505336	0.553265	0.601394	0.499507	0.573922	0.571075	0.530975	0.560542	0.583416	0.583803	0.542864	0.557929	0.51357	0.557677	0.544187	0.538528	0.559481	0.557376	0.57056	0.589952	0.491872	0.547491	0.568795	0.56271	0.594124	0.567354	0.603756	0.577723	0.518045	0.580008	0.564869	0.557597
GSE13411_IGM_VS_SWITCHED_MEMORY_BCELL_DN	0.866542	0.896339	0.899437	0.905694	0.901512	0.869395	0.892172	0.916779	0.896767	0.88322	0.840284	0.881595	0.903359	0.893586	0.875654	0.886802	0.893975	0.844027	0.896989	0.90174	0.903683	0.894665	0.911467	0.907914	0.891476	0.907759	0.895108	0.892222	0.900412	0.908858	0.886587	0.881321	0.877429	0.908664	0.889126	0.885957	0.903491	0.809474	0.8794	0.894014	0.899137	0.912612	0.883417	0.903362	0.918254	0.890637	0.901039	0.907477	0.908492
GSE13411_IGM_MEMORY_BCELL_VS_PLASMA_CELL_UP	0.816299	0.857564	0.850947	0.867916	0.864482	0.835556	0.853814	0.927891	0.832436	0.830747	0.806772	0.834399	0.847771	0.829718	0.838027	0.83935	0.842186	0.824766	0.867313	0.855056	0.839504	0.83914	0.85463	0.853108	0.853377	0.871447	0.85257	0.844035	0.837991	0.89568	0.836396	0.828051	0.829508	0.853924	0.827342	0.832221	0.85581	0.795648	0.827708	0.841976	0.876303	0.87467	0.839287	0.858602	0.852214	0.831173	0.86505	0.856697	0.865013
GSE13411_IGM_MEMORY_BCELL_VS_PLASMA_CELL_DN	0.622848	0.735802	0.723191	0.723339	0.686634	0.646623	0.724347	0.635287	0.695529	0.683529	0.630071	0.697798	0.688203	0.684074	0.691868	0.68216	0.690071	0.622292	0.705623	0.686564	0.687227	0.713992	0.70214	0.694017	0.68937	0.724418	0.715625	0.701805	0.69454	0.706797	0.694698	0.673928	0.678235	0.693678	0.699216	0.706225	0.729374	0.666689	0.690895	0.705539	0.726515	0.713251	0.703575	0.704311	0.708967	0.655333	0.691044	0.694856	0.708747
GSE13411_SWITCHED_MEMORY_BCELL_VS_PLASMA_CELL_UP	0.838002	0.880076	0.878687	0.893776	0.889697	0.836918	0.877648	0.959769	0.872448	0.86883	0.819379	0.863841	0.888382	0.875323	0.875307	0.871533	0.874108	0.83116	0.892248	0.877861	0.880046	0.872281	0.888153	0.88274	0.880016	0.902423	0.878668	0.884743	0.876057	0.918295	0.870511	0.866443	0.864328	0.892927	0.86885	0.861523	0.878449	0.814631	0.86317	0.874476	0.894829	0.897105	0.862737	0.892638	0.886343	0.886195	0.889966	0.89018	0.891526
GSE13411_SWITCHED_MEMORY_BCELL_VS_PLASMA_CELL_DN	0.607224	0.70623	0.702583	0.703623	0.658165	0.640355	0.696209	0.595457	0.682061	0.660895	0.606372	0.692031	0.678921	0.686132	0.686123	0.70245	0.679897	0.6064	0.680085	0.678784	0.67446	0.702932	0.697656	0.685033	0.659879	0.700875	0.695803	0.687753	0.689264	0.670525	0.693862	0.660858	0.675258	0.687352	0.690122	0.698547	0.706476	0.644011	0.676346	0.684218	0.712031	0.703857	0.681911	0.674613	0.692227	0.638889	0.681064	0.684173	0.688121
GSE13411_PLASMA_CELL_VS_MEMORY_BCELL_UP	0.66954	0.799553	0.771842	0.800372	0.748266	0.687464	0.792964	0.713015	0.781794	0.77022	0.644331	0.768354	0.78352	0.776657	0.770335	0.766451	0.753953	0.669446	0.747938	0.731072	0.769558	0.790724	0.789459	0.785477	0.726098	0.787018	0.783518	0.800169	0.773291	0.770198	0.785494	0.754272	0.789127	0.784449	0.785409	0.80954	0.804777	0.753669	0.779311	0.812617	0.789752	0.760986	0.777243	0.760202	0.794482	0.72331	0.75014	0.790511	0.779143
GSE13411_PLASMA_CELL_VS_MEMORY_BCELL_DN	0.850475	0.933761	0.932791	0.952577	0.943378	0.873638	0.925039	1.02638	0.893375	0.900548	0.834332	0.895503	0.91862	0.893335	0.902551	0.896289	0.913637	0.863695	0.936467	0.920531	0.915741	0.909979	0.921627	0.920453	0.92412	0.961232	0.918102	0.926354	0.916881	0.995115	0.911961	0.889941	0.902699	0.927298	0.875338	0.898521	0.924639	0.846618	0.893555	0.906326	0.973943	0.948821	0.904274	0.928021	0.919988	0.905334	0.939536	0.930236	0.946463
GSE13484_UNSTIM_VS_3H_YF17D_VACCINE_STIM_PBMC_UP	0.873318	0.87687	0.866902	0.881621	0.876302	0.872214	0.876323	0.92199	0.860829	0.872441	0.853109	0.865586	0.875763	0.870444	0.877509	0.867992	0.875565	0.876853	0.886024	0.876151	0.864973	0.873322	0.871805	0.885339	0.885705	0.879449	0.877809	0.865458	0.871768	0.888855	0.871481	0.874013	0.858557	0.875054	0.863574	0.860005	0.870369	0.840374	0.870757	0.87488	0.878273	0.883265	0.872443	0.878674	0.871515	0.876815	0.876735	0.876863	0.878149
GSE13484_UNSTIM_VS_3H_YF17D_VACCINE_STIM_PBMC_DN	0.772047	0.868187	0.868415	0.86955	0.861103	0.785073	0.862106	0.806564	0.852124	0.837943	0.754129	0.856532	0.871936	0.857512	0.845566	0.837688	0.849653	0.780261	0.858544	0.859931	0.868839	0.866834	0.887176	0.875253	0.835144	0.880061	0.861521	0.866226	0.872579	0.866653	0.850908	0.855767	0.85662	0.878369	0.846783	0.866007	0.866686	0.767623	0.838373	0.838733	0.853848	0.883164	0.845762	0.868565	0.883547	0.850053	0.856914	0.873002	0.879124
GSE13484_UNSTIM_VS_12H_YF17D_VACCINE_STIM_PBMC_UP	0.862685	0.884824	0.885311	0.893654	0.88442	0.870323	0.885987	0.906728	0.880756	0.875772	0.845724	0.876737	0.882307	0.879654	0.881526	0.878679	0.88363	0.863324	0.885282	0.884015	0.878654	0.877094	0.882037	0.884661	0.884309	0.881302	0.890028	0.882975	0.885018	0.890466	0.879971	0.876874	0.870569	0.88198	0.874152	0.875663	0.883994	0.850868	0.869114	0.892655	0.89634	0.889334	0.879146	0.877908	0.882793	0.872522	0.887565	0.892599	0.890168
GSE13484_UNSTIM_VS_12H_YF17D_VACCINE_STIM_PBMC_DN	0.810653	0.865943	0.882245	0.870728	0.862651	0.815679	0.876773	0.832579	0.863795	0.843787	0.782381	0.857408	0.872437	0.857851	0.849714	0.85222	0.847108	0.793783	0.867236	0.873224	0.870934	0.860717	0.887413	0.878807	0.836156	0.8911	0.862686	0.86701	0.8713	0.865422	0.860983	0.866147	0.844398	0.892196	0.852014	0.86882	0.874443	0.787377	0.84911	0.848014	0.867897	0.892591	0.854709	0.874049	0.892314	0.836073	0.859329	0.881938	0.889796
GSE13484_3H_UNSTIM_VS_YF17D_VACCINE_STIM_PBMC_UP	0.883001	0.899082	0.894684	0.894816	0.895148	0.868878	0.902325	0.906991	0.882102	0.881459	0.877092	0.888414	0.900282	0.887227	0.884706	0.898048	0.890151	0.871672	0.903147	0.890709	0.888497	0.894461	0.897446	0.900547	0.900132	0.90439	0.895371	0.893611	0.893686	0.903852	0.891103	0.888865	0.877397	0.900031	0.884887	0.878324	0.897812	0.862779	0.883077	0.884155	0.900214	0.917281	0.889033	0.898891	0.89398	0.883264	0.900348	0.901061	0.906699
GSE13484_3H_UNSTIM_VS_YF17D_VACCINE_STIM_PBMC_DN	0.712114	0.836622	0.845884	0.844399	0.840855	0.742533	0.834081	0.834322	0.798938	0.807543	0.68696	0.80455	0.833149	0.810481	0.819221	0.789423	0.821586	0.706045	0.839327	0.817387	0.846347	0.819978	0.85121	0.829117	0.806036	0.848118	0.822901	0.826852	0.835175	0.851641	0.810648	0.817722	0.830387	0.852452	0.806349	0.831367	0.829757	0.73027	0.794225	0.794205	0.837747	0.855333	0.807069	0.824327	0.847085	0.804623	0.833314	0.846056	0.863287
GSE13484_12H_UNSTIM_VS_YF17D_VACCINE_STIM_PBMC_UP	0.93058	0.944276	0.946203	0.950458	0.952935	0.933816	0.946855	0.931055	0.926087	0.921317	0.899297	0.932114	0.946754	0.923544	0.932335	0.928307	0.936932	0.920285	0.951143	0.947601	0.939538	0.93295	0.945196	0.941704	0.943716	0.960836	0.940818	0.931319	0.939383	0.947503	0.939629	0.916467	0.913894	0.947279	0.910006	0.933902	0.945934	0.878835	0.917601	0.933651	0.941262	0.960043	0.937006	0.946724	0.956623	0.925757	0.948418	0.951491	0.958146
GSE13484_12H_UNSTIM_VS_YF17D_VACCINE_STIM_PBMC_DN	0.731806	0.820881	0.834834	0.834024	0.822	0.74197	0.826884	0.76438	0.780028	0.779407	0.719276	0.779281	0.795078	0.77713	0.809582	0.793102	0.800061	0.712553	0.813232	0.813474	0.807795	0.810849	0.823711	0.790545	0.792777	0.831795	0.823429	0.803102	0.809785	0.816836	0.794943	0.779375	0.797195	0.822896	0.780865	0.786375	0.830516	0.702722	0.773595	0.773554	0.827752	0.844609	0.795207	0.819958	0.818619	0.766591	0.829255	0.828562	0.839306
GSE13484_12H_VS_3H_YF17D_VACCINE_STIM_PBMC_UP	0.882404	0.898035	0.904486	0.90252	0.902222	0.873589	0.905952	0.891891	0.882925	0.881021	0.849577	0.882733	0.898807	0.876297	0.887633	0.880827	0.893861	0.857551	0.907798	0.89924	0.887886	0.894077	0.900539	0.900339	0.890333	0.909749	0.901517	0.887347	0.897101	0.897593	0.895131	0.874111	0.872497	0.899912	0.870882	0.884081	0.9026	0.832916	0.881994	0.89458	0.897843	0.914843	0.889351	0.905059	0.909808	0.876969	0.902129	0.892955	0.915606
GSE13484_12H_VS_3H_YF17D_VACCINE_STIM_PBMC_DN	0.798681	0.87041	0.873905	0.874869	0.858888	0.817093	0.864422	0.863324	0.850321	0.850482	0.772954	0.857673	0.869707	0.850097	0.863901	0.850841	0.86025	0.801554	0.862527	0.868308	0.852825	0.857435	0.882575	0.862608	0.84271	0.879557	0.866926	0.862795	0.872717	0.871356	0.856522	0.84634	0.843959	0.877402	0.841866	0.847353	0.864749	0.804129	0.849591	0.850082	0.875491	0.883265	0.849795	0.866016	0.873599	0.838557	0.872835	0.881295	0.879135
GSE13484_UNSTIM_VS_YF17D_VACCINE_STIM_PBMC_UP	0.976775	0.975635	0.973847	0.979129	0.976253	0.967439	0.978264	1.00918	0.975534	0.968356	0.959636	0.971291	0.977795	0.978715	0.9692	0.969924	0.973321	0.968149	0.98531	0.975784	0.965357	0.972619	0.975403	0.978895	0.986034	0.982361	0.976706	0.968563	0.967878	0.984102	0.973624	0.966258	0.95728	0.97689	0.961728	0.960724	0.978073	0.941566	0.961277	0.975726	0.973606	0.988095	0.970237	0.979217	0.977686	0.966644	0.980782	0.983786	0.979976
GSE13484_UNSTIM_VS_YF17D_VACCINE_STIM_PBMC_DN	0.724543	0.882781	0.873545	0.886098	0.873624	0.778338	0.876539	0.893627	0.804128	0.837502	0.732846	0.815178	0.85728	0.832789	0.856785	0.813519	0.843286	0.734916	0.869244	0.830738	0.885734	0.848286	0.882084	0.871418	0.821557	0.875052	0.84273	0.857478	0.876825	0.883786	0.83901	0.843815	0.906241	0.897859	0.828581	0.877672	0.856663	0.73879	0.827777	0.829806	0.863228	0.878522	0.835354	0.882056	0.872958	0.817171	0.870688	0.859835	0.907479
GSE13485_CTRL_VS_DAY1_YF17D_VACCINE_PBMC_UP	0.887824	0.866635	0.87361	0.858898	0.853539	0.845095	0.865088	0.869366	0.88329	0.878337	0.853302	0.867769	0.899563	0.863498	0.868074	0.873707	0.856712	0.845445	0.868861	0.866497	0.871146	0.880685	0.894402	0.886266	0.856064	0.890807	0.871504	0.880267	0.871947	0.862647	0.866342	0.862946	0.855156	0.887705	0.864547	0.863152	0.87502	0.834883	0.872658	0.88171	0.849014	0.887417	0.85401	0.890058	0.90969	0.878786	0.869356	0.872991	0.869496
GSE13485_CTRL_VS_DAY1_YF17D_VACCINE_PBMC_DN	0.26313	0.318335	0.326059	0.309597	0.271218	0.292297	0.325343	0.144463	0.314549	0.258939	0.257543	0.300118	0.300313	0.298777	0.33297	0.275571	0.298252	0.244823	0.260161	0.322604	0.277236	0.325394	0.310267	0.225498	0.295223	0.27657	0.335716	0.283324	0.314959	0.229237	0.275777	0.279395	0.285648	0.291893	0.300625	0.31515	0.298918	0.231221	0.302948	0.320717	0.302436	0.301412	0.288484	0.326437	0.290737	0.26946	0.307805	0.305763	0.291661
GSE13485_CTRL_VS_DAY3_YF17D_VACCINE_PBMC_UP	0.541173	0.600855	0.617515	0.59206	0.58017	0.584603	0.602061	0.506336	0.591379	0.551195	0.503971	0.579255	0.593157	0.580578	0.580628	0.563436	0.575693	0.560376	0.584664	0.590211	0.584291	0.585373	0.598895	0.586181	0.585335	0.613599	0.600543	0.578844	0.574707	0.560144	0.577302	0.588779	0.577758	0.581274	0.571888	0.57995	0.587719	0.502864	0.565459	0.566142	0.582674	0.607562	0.58779	0.585862	0.599175	0.551464	0.587781	0.601945	0.61411
GSE13485_CTRL_VS_DAY3_YF17D_VACCINE_PBMC_DN	0.759338	0.897878	0.887778	0.910063	0.892927	0.797712	0.89187	0.932918	0.817472	0.866461	0.76403	0.841244	0.882013	0.844387	0.868054	0.826513	0.869602	0.771981	0.894047	0.842273	0.9107	0.892585	0.900686	0.888509	0.844831	0.889936	0.867538	0.86276	0.898141	0.880151	0.868692	0.849978	0.914848	0.920923	0.819924	0.894208	0.872943	0.783486	0.84701	0.841006	0.858401	0.896418	0.863	0.895464	0.900507	0.833128	0.890913	0.863378	0.931521
GSE13485_CTRL_VS_DAY7_YF17D_VACCINE_PBMC_UP	0.736992	0.752056	0.750479	0.734282	0.724496	0.722684	0.761157	0.687406	0.760491	0.725513	0.720791	0.735883	0.741133	0.745432	0.744089	0.71179	0.739626	0.710057	0.746673	0.747296	0.728802	0.732801	0.747477	0.730242	0.744431	0.748402	0.745587	0.734987	0.73126	0.715786	0.739671	0.743432	0.723404	0.724234	0.72943	0.725883	0.743629	0.698596	0.729351	0.740524	0.748535	0.758077	0.739902	0.738824	0.74022	0.723967	0.748976	0.735479	0.745013
GSE13485_CTRL_VS_DAY7_YF17D_VACCINE_PBMC_DN	0.732836	0.908425	0.899694	0.924216	0.904176	0.784124	0.906551	0.944093	0.825876	0.872896	0.740557	0.832989	0.89341	0.851441	0.875816	0.832747	0.875154	0.730874	0.89693	0.836008	0.926105	0.896664	0.919696	0.907929	0.834788	0.902086	0.873795	0.870291	0.909565	0.893827	0.875445	0.851236	0.942709	0.93459	0.826312	0.904513	0.881384	0.77488	0.849934	0.843155	0.872656	0.906544	0.864026	0.895375	0.918465	0.832126	0.899283	0.877162	0.951343
GSE13485_CTRL_VS_DAY21_YF17D_VACCINE_PBMC_UP	0.878001	0.911863	0.900669	0.898618	0.91546	0.899172	0.905436	0.91897	0.910813	0.903381	0.867532	0.905984	0.91055	0.920797	0.894702	0.929672	0.90699	0.880873	0.913336	0.911189	0.917287	0.894425	0.915194	0.927455	0.903646	0.910901	0.908703	0.918182	0.905792	0.914037	0.896812	0.917603	0.902678	0.922404	0.916202	0.908706	0.909839	0.878315	0.893429	0.898973	0.906546	0.925394	0.895758	0.912635	0.914139	0.916401	0.908303	0.926592	0.922368
GSE13485_CTRL_VS_DAY21_YF17D_VACCINE_PBMC_DN	0.410821	0.40781	0.403571	0.375515	0.351326	0.386736	0.399613	0.222715	0.350894	0.356359	0.38161	0.366495	0.390988	0.349049	0.404841	0.348446	0.383381	0.37095	0.375169	0.413569	0.316052	0.391426	0.389791	0.352028	0.402711	0.384643	0.430861	0.355042	0.37743	0.293951	0.37509	0.33489	0.354707	0.366904	0.361848	0.314085	0.393849	0.375472	0.356937	0.364272	0.382997	0.396249	0.406253	0.393506	0.362385	0.351985	0.386938	0.380987	0.364019
GSE13485_DAY1_VS_DAY3_YF17D_VACCINE_PBMC_UP	0.281455	0.351648	0.351517	0.351199	0.287749	0.310175	0.350084	0.123696	0.316342	0.288981	0.278806	0.303845	0.338471	0.302126	0.34943	0.301242	0.322295	0.25408	0.306952	0.347961	0.3118	0.353944	0.335918	0.283075	0.322294	0.334031	0.350799	0.293873	0.349424	0.262955	0.324861	0.299356	0.300408	0.326177	0.318264	0.331606	0.324129	0.256829	0.316307	0.336857	0.313355	0.354093	0.350777	0.368137	0.300013	0.276213	0.329629	0.32572	0.299586
GSE13485_DAY1_VS_DAY3_YF17D_VACCINE_PBMC_DN	0.829224	0.86546	0.875974	0.870422	0.864388	0.815012	0.871819	0.89239	0.845699	0.86766	0.804312	0.846158	0.885814	0.844436	0.860279	0.848148	0.852867	0.810487	0.872888	0.841607	0.879325	0.875933	0.892702	0.875936	0.839988	0.88565	0.855864	0.853618	0.877961	0.851726	0.85745	0.849153	0.87387	0.898001	0.845006	0.864718	0.863521	0.7971	0.851904	0.866183	0.841968	0.883604	0.842616	0.884729	0.904259	0.852775	0.873838	0.860144	0.89309
GSE13485_DAY1_VS_DAY7_YF17D_VACCINE_PBMC_UP	0.325748	0.335357	0.345078	0.337054	0.29447	0.327729	0.344576	0.150335	0.321189	0.289686	0.285402	0.313327	0.316628	0.296725	0.348584	0.307637	0.320248	0.26663	0.291523	0.354204	0.30465	0.333902	0.313556	0.269591	0.307258	0.335356	0.353786	0.302939	0.31969	0.275428	0.313404	0.304387	0.307495	0.293891	0.325963	0.32917	0.347193	0.3092	0.308851	0.344628	0.336901	0.337241	0.330216	0.333572	0.297528	0.286176	0.323674	0.338191	0.318013
GSE13485_DAY1_VS_DAY7_YF17D_VACCINE_PBMC_DN	0.774049	0.904288	0.90063	0.914284	0.896457	0.789725	0.90513	0.941341	0.849182	0.885693	0.775884	0.844772	0.905414	0.858017	0.885986	0.846239	0.872512	0.766143	0.891863	0.836097	0.917318	0.904445	0.927714	0.907834	0.839844	0.909641	0.873598	0.877282	0.909341	0.888044	0.881592	0.854279	0.933083	0.93444	0.839357	0.900751	0.879891	0.781678	0.85901	0.862467	0.866863	0.903387	0.861686	0.908877	0.931891	0.849085	0.896237	0.877244	0.936178
GSE13485_DAY1_VS_DAY21_YF17D_VACCINE_PBMC_UP	0.801876	0.831501	0.832198	0.829414	0.837459	0.821174	0.834674	0.853261	0.823489	0.831631	0.808505	0.82342	0.808309	0.836386	0.822246	0.844767	0.843331	0.829964	0.848442	0.831029	0.833234	0.821072	0.820847	0.831374	0.840134	0.812983	0.833693	0.821671	0.830679	0.836376	0.827562	0.832187	0.838329	0.822194	0.833368	0.828669	0.827083	0.802815	0.81496	0.818923	0.833921	0.835358	0.837425	0.824162	0.79791	0.829571	0.828951	0.835998	0.843512
GSE13485_DAY1_VS_DAY21_YF17D_VACCINE_PBMC_DN	0.901585	0.862246	0.885145	0.868449	0.858958	0.838555	0.867584	0.839766	0.88291	0.861265	0.881779	0.869146	0.884957	0.845122	0.874598	0.86397	0.851363	0.862988	0.865986	0.858514	0.856423	0.869489	0.886927	0.877755	0.860734	0.889316	0.870399	0.868641	0.865697	0.865396	0.881444	0.848694	0.854337	0.874449	0.852383	0.863499	0.876939	0.863272	0.87618	0.891096	0.868998	0.866556	0.859303	0.87247	0.90255	0.853123	0.862035	0.863815	0.862644
GSE13485_DAY3_VS_DAY7_YF17D_VACCINE_PBMC_UP	0.722596	0.708942	0.71556	0.708053	0.700185	0.698276	0.717138	0.658569	0.718788	0.701549	0.67566	0.708351	0.713635	0.713174	0.708331	0.705755	0.709218	0.690865	0.716146	0.712283	0.690221	0.715493	0.708293	0.690427	0.717922	0.701297	0.712434	0.700796	0.713458	0.697862	0.717504	0.710683	0.694676	0.708605	0.722009	0.689998	0.709457	0.681168	0.69965	0.695098	0.706343	0.720405	0.720375	0.718513	0.696178	0.703097	0.721435	0.723863	0.712337
GSE13485_DAY3_VS_DAY7_YF17D_VACCINE_PBMC_DN	0.626828	0.815798	0.794247	0.818342	0.781303	0.664667	0.813928	0.772093	0.752012	0.782994	0.644074	0.733153	0.8005	0.760548	0.787141	0.750914	0.777895	0.626869	0.778119	0.717952	0.82909	0.804009	0.828758	0.798822	0.727897	0.796189	0.768822	0.787916	0.819681	0.769285	0.780597	0.772849	0.862572	0.830531	0.749522	0.817481	0.781544	0.691557	0.769557	0.754313	0.756907	0.791853	0.767896	0.790803	0.820722	0.749592	0.796983	0.77564	0.828083
GSE13485_DAY3_VS_DAY21_YF17D_VACCINE_PBMC_UP	0.849743	0.898188	0.884341	0.894077	0.906102	0.863019	0.895841	0.924543	0.87105	0.885007	0.83521	0.879553	0.886096	0.887668	0.872842	0.891937	0.888592	0.844174	0.900883	0.889037	0.909838	0.881869	0.895876	0.913386	0.877648	0.892729	0.884191	0.892165	0.89433	0.892995	0.88177	0.891145	0.893346	0.910443	0.880386	0.898575	0.89242	0.832736	0.873562	0.873624	0.886539	0.915117	0.876718	0.902853	0.900966	0.884499	0.896157	0.899108	0.923648
GSE13485_DAY3_VS_DAY21_YF17D_VACCINE_PBMC_DN	0.249039	0.295204	0.310666	0.305997	0.268151	0.273155	0.291248	0.110603	0.246272	0.244772	0.270777	0.26969	0.300529	0.237281	0.276982	0.248168	0.245144	0.229672	0.253566	0.324945	0.259869	0.279382	0.284492	0.248743	0.274241	0.327225	0.289962	0.283937	0.272012	0.246213	0.249204	0.23662	0.249269	0.267235	0.26427	0.258088	0.303333	0.301257	0.277971	0.255779	0.291274	0.291525	0.278916	0.298033	0.291193	0.229946	0.276183	0.281102	0.267387
GSE13485_DAY7_VS_DAY21_YF17D_VACCINE_PBMC_UP	0.814571	0.925984	0.914716	0.926592	0.931816	0.852269	0.925582	0.942121	0.881121	0.914622	0.813275	0.8829	0.914404	0.899048	0.902197	0.892489	0.906948	0.81158	0.920261	0.899822	0.944008	0.916634	0.929981	0.930999	0.878638	0.917599	0.905362	0.91052	0.931896	0.903944	0.89439	0.902205	0.937199	0.947498	0.890555	0.934043	0.91212	0.82516	0.884843	0.886237	0.891865	0.937555	0.888808	0.934192	0.937908	0.889039	0.924839	0.9114	0.963701
GSE13485_DAY7_VS_DAY21_YF17D_VACCINE_PBMC_DN	0.391262	0.398196	0.408017	0.408679	0.362133	0.388521	0.414972	0.224031	0.374647	0.375915	0.379639	0.379443	0.395137	0.388773	0.412679	0.357443	0.38442	0.357937	0.39123	0.413548	0.363439	0.412874	0.397567	0.38199	0.39481	0.403307	0.435213	0.396467	0.400753	0.359783	0.395696	0.378997	0.370762	0.383286	0.356001	0.383831	0.409479	0.382329	0.410288	0.398488	0.414921	0.410094	0.400908	0.404788	0.397392	0.345345	0.399518	0.400671	0.391987
GSE13485_PRE_VS_POST_YF17D_VACCINATION_PBMC_UP	0.647501	0.702543	0.6932	0.684531	0.662516	0.636191	0.697398	0.605324	0.699696	0.667803	0.575438	0.689058	0.697374	0.674617	0.680251	0.656593	0.679031	0.610336	0.687546	0.677825	0.668901	0.684183	0.70079	0.675207	0.686551	0.699593	0.696134	0.679117	0.678325	0.662006	0.672864	0.677065	0.650325	0.683053	0.670849	0.663184	0.685208	0.593874	0.651341	0.661777	0.669115	0.713173	0.685937	0.696028	0.705179	0.668454	0.701271	0.696771	0.686831
GSE13485_PRE_VS_POST_YF17D_VACCINATION_PBMC_DN	0.786974	0.922575	0.914058	0.929765	0.912982	0.80947	0.916938	0.954938	0.851263	0.88851	0.801514	0.858373	0.912265	0.868674	0.897167	0.85483	0.887633	0.777799	0.913853	0.867074	0.925234	0.920437	0.931581	0.915845	0.866935	0.921894	0.893298	0.88669	0.92134	0.904337	0.897603	0.864739	0.934129	0.942378	0.838962	0.904766	0.894441	0.810555	0.874034	0.861939	0.886604	0.925504	0.88216	0.919801	0.933021	0.858854	0.921904	0.887915	0.951477
GSE13493_DP_VS_CD4INTCD8POS_THYMOCYTE_UP	0.799952	0.821816	0.80991	0.818477	0.830019	0.816595	0.821556	0.812471	0.822275	0.812355	0.78635	0.815916	0.809652	0.828965	0.81504	0.824658	0.819108	0.800559	0.823898	0.830431	0.825151	0.823183	0.820838	0.822709	0.822096	0.805273	0.825686	0.818015	0.809279	0.81506	0.809011	0.827038	0.815004	0.827389	0.822894	0.819932	0.824941	0.769474	0.816324	0.809358	0.812363	0.832519	0.812943	0.820084	0.813576	0.823741	0.819994	0.837444	0.825692
GSE13493_DP_VS_CD4INTCD8POS_THYMOCYTE_DN	0.780076	0.805559	0.821797	0.808202	0.789488	0.775279	0.80815	0.786104	0.797581	0.793534	0.762884	0.801558	0.80173	0.787159	0.802922	0.794548	0.790196	0.770557	0.802399	0.80447	0.79354	0.799863	0.809875	0.803937	0.792848	0.821499	0.808891	0.80705	0.804914	0.813517	0.800069	0.782258	0.790972	0.797596	0.795256	0.793403	0.810434	0.798713	0.804682	0.807968	0.813831	0.809545	0.791914	0.800509	0.801199	0.788919	0.802683	0.804521	0.802963
GSE13493_DP_VS_CD8POS_THYMOCYTE_UP	0.80706	0.838729	0.835623	0.848403	0.843875	0.826942	0.834432	0.833301	0.833248	0.81365	0.807895	0.819666	0.831422	0.823563	0.822722	0.823306	0.823687	0.810698	0.842407	0.843137	0.823367	0.826564	0.83928	0.839481	0.83098	0.850729	0.833208	0.837126	0.826046	0.836951	0.818722	0.819136	0.802966	0.832485	0.818529	0.82383	0.842604	0.76702	0.808274	0.823466	0.840911	0.856	0.826686	0.848358	0.836766	0.808447	0.841375	0.830844	0.841202
GSE13493_DP_VS_CD8POS_THYMOCYTE_DN	0.789787	0.800819	0.800021	0.805621	0.790702	0.788767	0.803365	0.771276	0.794168	0.784082	0.783844	0.785957	0.794502	0.785081	0.802581	0.782269	0.793508	0.782614	0.792206	0.799797	0.785672	0.800432	0.798075	0.798071	0.783356	0.805703	0.787725	0.787981	0.792974	0.796607	0.791197	0.794877	0.78387	0.790659	0.790751	0.792411	0.809115	0.782542	0.802297	0.812225	0.806894	0.796529	0.795855	0.792166	0.798897	0.77055	0.789015	0.792674	0.798734
GSE13493_CD4INTCD8POS_VS_CD8POS_THYMOCYTE_UP	0.825123	0.816688	0.832515	0.82566	0.816163	0.825702	0.837711	0.786223	0.814673	0.802926	0.822023	0.807033	0.817	0.796588	0.8199	0.825825	0.81688	0.809086	0.831234	0.837471	0.792782	0.824694	0.830132	0.815901	0.822843	0.846812	0.822366	0.804197	0.810022	0.803632	0.808832	0.79696	0.789724	0.828879	0.798861	0.805654	0.84306	0.746812	0.796867	0.819464	0.816093	0.849221	0.81143	0.837689	0.839212	0.799556	0.832842	0.815211	0.824372
GSE13493_CD4INTCD8POS_VS_CD8POS_THYMOCYTE_DN	0.723538	0.74653	0.758874	0.75516	0.734062	0.748709	0.754072	0.722262	0.716706	0.739669	0.711875	0.728377	0.72926	0.713196	0.745576	0.724557	0.734988	0.698599	0.74606	0.7438	0.722704	0.738502	0.730219	0.724151	0.74534	0.744988	0.748828	0.728979	0.742027	0.735609	0.743505	0.741631	0.73374	0.730847	0.722747	0.718622	0.742595	0.71736	0.732036	0.725484	0.764794	0.750818	0.755021	0.738448	0.704819	0.725117	0.757628	0.735236	0.746419
GSE13738_RESTING_VS_TCR_ACTIVATED_CD4_TCELL_UP	0.736425	0.743713	0.739104	0.745866	0.742753	0.735032	0.742295	0.777147	0.74914	0.738424	0.701427	0.731791	0.743415	0.746131	0.742254	0.740437	0.748875	0.740457	0.737963	0.75335	0.745765	0.746742	0.754084	0.734874	0.759278	0.749042	0.738706	0.743992	0.739289	0.754695	0.731385	0.744384	0.716276	0.754043	0.74084	0.716226	0.732825	0.675513	0.730731	0.73054	0.738511	0.759486	0.745601	0.753688	0.73523	0.749694	0.758714	0.756136	0.737483
GSE13738_RESTING_VS_TCR_ACTIVATED_CD4_TCELL_DN	0.836963	0.892971	0.897128	0.891074	0.894674	0.839718	0.891396	0.862289	0.887727	0.866938	0.828826	0.878988	0.889247	0.870723	0.876257	0.875629	0.878341	0.825252	0.884706	0.883024	0.894352	0.882916	0.90463	0.906326	0.867498	0.9058	0.885565	0.903229	0.890027	0.89396	0.881773	0.870257	0.871913	0.894931	0.870703	0.890441	0.899042	0.841975	0.885929	0.880544	0.900803	0.903391	0.871463	0.885878	0.914689	0.869201	0.886455	0.90342	0.913194
GSE13738_RESTING_VS_BYSTANDER_ACTIVATED_CD4_TCELL_UP	0.699795	0.690511	0.694577	0.694258	0.700603	0.677587	0.700452	0.724702	0.696294	0.68821	0.663932	0.690489	0.701994	0.694249	0.71223	0.68872	0.698052	0.698346	0.700463	0.703193	0.675721	0.697505	0.709714	0.674107	0.717395	0.723651	0.698573	0.687435	0.690402	0.719142	0.693122	0.687466	0.673862	0.694514	0.675529	0.648705	0.69141	0.633728	0.682578	0.678063	0.690437	0.726559	0.69335	0.700602	0.698856	0.713441	0.721911	0.697963	0.690802
GSE13738_RESTING_VS_BYSTANDER_ACTIVATED_CD4_TCELL_DN	0.847259	0.924809	0.933169	0.934287	0.930801	0.85459	0.919975	0.918683	0.909345	0.894116	0.822903	0.904491	0.921145	0.898387	0.902411	0.895646	0.905061	0.835973	0.924841	0.915459	0.924305	0.907512	0.938708	0.934535	0.895664	0.941568	0.917883	0.927639	0.92267	0.945922	0.912446	0.900904	0.908036	0.933793	0.89396	0.927847	0.936236	0.833509	0.900181	0.906416	0.9356	0.937004	0.8996	0.906051	0.93916	0.897162	0.910124	0.933208	0.952129
GSE13738_TCR_VS_BYSTANDER_ACTIVATED_CD4_TCELL_UP	0.805796	0.85087	0.842553	0.848979	0.843774	0.796972	0.84582	0.833558	0.824524	0.813136	0.785535	0.831288	0.833882	0.826672	0.831562	0.815695	0.835172	0.78041	0.841259	0.835671	0.826102	0.828311	0.860092	0.836354	0.836219	0.86079	0.838972	0.842355	0.832877	0.842652	0.820724	0.811477	0.815655	0.845192	0.813197	0.828979	0.847502	0.768198	0.823562	0.834764	0.850377	0.854981	0.820757	0.838905	0.856475	0.826936	0.847958	0.840788	0.850192
GSE13738_TCR_VS_BYSTANDER_ACTIVATED_CD4_TCELL_DN	0.799925	0.845286	0.848928	0.845208	0.843421	0.80717	0.844971	0.861502	0.834217	0.84407	0.773722	0.8317	0.855582	0.836034	0.839511	0.83528	0.844544	0.796368	0.842609	0.853896	0.84756	0.850477	0.859582	0.841715	0.83956	0.869727	0.844447	0.847906	0.852856	0.856183	0.820728	0.83004	0.818469	0.861824	0.829681	0.831177	0.84756	0.752447	0.82647	0.828022	0.837984	0.863901	0.830444	0.865383	0.853421	0.84636	0.85644	0.84862	0.855819
GSE14000_TRANSLATED_RNA_VS_MRNA_DC_UP	0.893053	0.879918	0.884106	0.877568	0.873798	0.859097	0.88256	0.880014	0.902665	0.889703	0.890093	0.884147	0.897487	0.886794	0.895427	0.898706	0.875283	0.877732	0.883815	0.870901	0.88612	0.890586	0.897102	0.908255	0.875661	0.885023	0.885316	0.883816	0.88785	0.880869	0.895368	0.882688	0.890268	0.885766	0.889791	0.89157	0.88698	0.883397	0.89581	0.914399	0.87686	0.872305	0.873439	0.891219	0.906006	0.883298	0.877132	0.891468	0.87763
GSE14000_TRANSLATED_RNA_VS_MRNA_DC_DN	0.892819	0.898247	0.90777	0.904215	0.898242	0.910047	0.90224	0.879886	0.891948	0.895665	0.925404	0.900597	0.889641	0.884191	0.89734	0.884765	0.889928	0.895652	0.913107	0.89562	0.885395	0.88897	0.867643	0.898778	0.89241	0.89115	0.905959	0.893541	0.890738	0.901103	0.9074	0.888083	0.898522	0.88597	0.886825	0.900157	0.905884	0.90793	0.89478	0.893985	0.910662	0.884412	0.906574	0.900056	0.876334	0.872236	0.890158	0.88814	0.902225
GSE14000_TRANSLATED_RNA_VS_MRNA_4H_LPS_DC_UP	0.878348	0.859264	0.860273	0.855932	0.846728	0.820338	0.854381	0.867953	0.870293	0.862534	0.842004	0.862318	0.871819	0.861019	0.872363	0.870214	0.851641	0.840531	0.850358	0.848506	0.848043	0.86519	0.873229	0.867801	0.854829	0.865367	0.857644	0.856723	0.858774	0.851622	0.861192	0.849856	0.853555	0.870173	0.853052	0.849657	0.85316	0.832041	0.863884	0.881668	0.848634	0.859257	0.8418	0.871276	0.877485	0.859793	0.859382	0.86839	0.849842
GSE14000_TRANSLATED_RNA_VS_MRNA_4H_LPS_DC_DN	0.852305	0.848683	0.861253	0.850541	0.847373	0.868813	0.854141	0.821816	0.851764	0.852719	0.87309	0.85331	0.841066	0.846436	0.855327	0.851105	0.841704	0.874754	0.856841	0.853649	0.841275	0.849537	0.845923	0.853426	0.837887	0.850253	0.856788	0.850949	0.851121	0.852122	0.860375	0.846949	0.849711	0.845109	0.848333	0.855802	0.860363	0.843757	0.85967	0.861812	0.860563	0.844926	0.855467	0.84615	0.847535	0.833988	0.844155	0.851368	0.854823
GSE14000_TRANSLATED_RNA_VS_MRNA_16H_LPS_DC_UP	0.559839	0.550512	0.539604	0.544406	0.516941	0.538401	0.55158	0.481773	0.537041	0.543763	0.554739	0.512626	0.540851	0.525962	0.53944	0.535522	0.538759	0.536697	0.527212	0.54296	0.523358	0.539865	0.547599	0.536828	0.532974	0.530521	0.539642	0.506381	0.533559	0.49874	0.529043	0.539516	0.527567	0.539303	0.542721	0.551138	0.544461	0.527025	0.541473	0.550682	0.537004	0.536285	0.54189	0.546399	0.541744	0.519408	0.528092	0.533122	0.524517
GSE14000_TRANSLATED_RNA_VS_MRNA_16H_LPS_DC_DN	0.892191	0.880365	0.902308	0.893549	0.898406	0.89429	0.884773	0.872972	0.890157	0.874493	0.884652	0.887528	0.881856	0.873699	0.889479	0.8834	0.872603	0.878214	0.892696	0.896539	0.874031	0.879475	0.873527	0.87531	0.880004	0.882197	0.898952	0.886852	0.885311	0.89734	0.893497	0.864787	0.87675	0.881792	0.876134	0.876379	0.898971	0.889284	0.881804	0.891825	0.897235	0.885676	0.890481	0.884713	0.885569	0.873561	0.887878	0.890653	0.898143
GSE14000_UNSTIM_VS_4H_LPS_DC_TRANSLATED_RNA_UP	0.895112	0.87273	0.8697	0.870122	0.866459	0.871878	0.870515	0.892387	0.886879	0.877328	0.87684	0.869016	0.895243	0.879754	0.872741	0.874124	0.866272	0.886132	0.879007	0.86678	0.866045	0.870995	0.887505	0.892387	0.879425	0.879764	0.87785	0.868296	0.866272	0.86935	0.872454	0.873257	0.862846	0.880009	0.873062	0.860968	0.874865	0.862474	0.876439	0.903181	0.866176	0.878459	0.868878	0.88834	0.890704	0.876427	0.873925	0.875841	0.868319
GSE14000_UNSTIM_VS_4H_LPS_DC_TRANSLATED_RNA_DN	0.659049	0.792235	0.793298	0.791885	0.789478	0.706077	0.782385	0.779505	0.726019	0.732194	0.636201	0.721103	0.763167	0.741702	0.768591	0.722524	0.755746	0.638115	0.782737	0.7437	0.804402	0.767282	0.789558	0.783152	0.730538	0.777943	0.755687	0.770362	0.773823	0.790802	0.749963	0.743232	0.811737	0.802663	0.726321	0.78726	0.772988	0.635289	0.727679	0.722948	0.765757	0.785015	0.743777	0.776892	0.799723	0.71896	0.783798	0.764204	0.809942
GSE14000_UNSTIM_VS_16H_LPS_DC_TRANSLATED_RNA_UP	0.848724	0.872445	0.863942	0.873175	0.872051	0.8417	0.86695	0.891505	0.859134	0.860334	0.836098	0.857279	0.876247	0.854874	0.851161	0.855773	0.865878	0.824227	0.875769	0.87104	0.85714	0.860368	0.8729	0.879142	0.873652	0.888484	0.871178	0.868311	0.866134	0.876489	0.86027	0.851192	0.83936	0.870465	0.846869	0.863491	0.881046	0.833825	0.860373	0.865488	0.872735	0.888478	0.864389	0.874818	0.88675	0.855753	0.872638	0.867643	0.882241
GSE14000_UNSTIM_VS_16H_LPS_DC_TRANSLATED_RNA_DN	0.72133	0.835038	0.839075	0.843731	0.832858	0.742716	0.828782	0.835284	0.791923	0.799186	0.712787	0.788872	0.825373	0.789734	0.812329	0.785222	0.803406	0.71178	0.83164	0.803947	0.850196	0.819496	0.849067	0.834399	0.793479	0.841754	0.817035	0.822148	0.834119	0.84093	0.798307	0.79164	0.847862	0.859514	0.790289	0.825809	0.827116	0.689769	0.784032	0.792117	0.819039	0.845264	0.791345	0.833556	0.858115	0.796841	0.827691	0.825782	0.855616
GSE14000_UNSTIM_VS_4H_LPS_DC_UP	0.855133	0.843611	0.834357	0.845291	0.839109	0.850026	0.842055	0.851568	0.842332	0.846317	0.860059	0.839114	0.86229	0.852386	0.841546	0.851297	0.835865	0.858194	0.853751	0.839774	0.836494	0.837896	0.834299	0.867146	0.850745	0.835298	0.848713	0.844811	0.829566	0.838615	0.847914	0.846115	0.835644	0.840843	0.850237	0.839855	0.843602	0.862173	0.854022	0.867761	0.84626	0.842054	0.845423	0.854999	0.846063	0.835692	0.834603	0.837012	0.837789
GSE14000_UNSTIM_VS_4H_LPS_DC_DN	0.709098	0.860689	0.870777	0.87177	0.867667	0.760477	0.858514	0.881639	0.802564	0.826663	0.71375	0.802079	0.851181	0.814681	0.846861	0.806803	0.829697	0.714047	0.863552	0.817001	0.884819	0.839524	0.872853	0.860642	0.81281	0.857035	0.834113	0.85114	0.86338	0.871738	0.827889	0.818438	0.89241	0.884298	0.805084	0.858268	0.845088	0.714933	0.80895	0.795584	0.843858	0.867171	0.82568	0.845488	0.876573	0.813444	0.854756	0.849888	0.890687
GSE14000_UNSTIM_VS_16H_LPS_DC_UP	0.924618	0.937163	0.936985	0.938476	0.944219	0.924717	0.934909	0.935761	0.927938	0.922772	0.923865	0.926759	0.933577	0.924137	0.924221	0.925569	0.930837	0.910703	0.94507	0.940923	0.921318	0.922753	0.92225	0.937372	0.938747	0.94188	0.936603	0.926338	0.919775	0.938666	0.934857	0.920203	0.912749	0.925967	0.913766	0.928082	0.942527	0.934781	0.933628	0.936331	0.945463	0.941323	0.937239	0.935084	0.935921	0.912374	0.931329	0.930378	0.946746
GSE14000_UNSTIM_VS_16H_LPS_DC_DN	0.797135	0.895689	0.893799	0.90129	0.887614	0.823139	0.89558	0.906924	0.873361	0.88576	0.787365	0.870986	0.88762	0.880113	0.881068	0.876857	0.879598	0.80195	0.902172	0.873464	0.910777	0.889866	0.902868	0.901869	0.869908	0.894112	0.884996	0.903145	0.901498	0.907804	0.881373	0.885758	0.898573	0.913878	0.887735	0.902718	0.888695	0.802308	0.871115	0.871364	0.888656	0.90022	0.872889	0.899864	0.899488	0.885388	0.87955	0.891477	0.911333
GSE14000_4H_VS_16H_LPS_DC_TRANSLATED_RNA_UP	0.839457	0.904645	0.915219	0.906046	0.913113	0.844956	0.898261	0.897234	0.882972	0.87794	0.80846	0.879919	0.891	0.865735	0.874771	0.886616	0.89375	0.813835	0.913957	0.903554	0.894364	0.892048	0.905782	0.900489	0.891643	0.927868	0.902491	0.900452	0.902052	0.924279	0.888626	0.869277	0.861146	0.905676	0.852569	0.88939	0.906892	0.804806	0.865447	0.878568	0.914671	0.931343	0.890378	0.904204	0.920893	0.873257	0.904664	0.909294	0.924947
GSE14000_4H_VS_16H_LPS_DC_TRANSLATED_RNA_DN	0.83415	0.853282	0.847294	0.853468	0.847952	0.829991	0.851987	0.84326	0.865803	0.862519	0.818847	0.84247	0.875066	0.848031	0.848394	0.851932	0.850922	0.820161	0.851745	0.847854	0.854431	0.856139	0.870872	0.868138	0.84923	0.857277	0.857659	0.849764	0.853396	0.856127	0.853706	0.851068	0.838872	0.86332	0.862107	0.844066	0.85562	0.797013	0.847543	0.86807	0.847237	0.853661	0.848638	0.865169	0.871285	0.85791	0.845576	0.862457	0.849055
GSE14000_4H_VS_16H_LPS_DC_UP	0.849276	0.899313	0.903616	0.894853	0.896264	0.850964	0.897729	0.877829	0.876663	0.879828	0.840847	0.879283	0.888236	0.863952	0.893934	0.885421	0.894824	0.837524	0.894852	0.894015	0.88589	0.89352	0.898752	0.883655	0.883969	0.914257	0.892591	0.892257	0.892286	0.898675	0.889128	0.869832	0.874408	0.892849	0.871317	0.885638	0.900862	0.828162	0.883766	0.886521	0.902687	0.913116	0.882456	0.894277	0.905517	0.874056	0.907355	0.88951	0.912991
GSE14000_4H_VS_16H_LPS_DC_DN	0.854741	0.855415	0.852616	0.857803	0.846246	0.82643	0.854418	0.861352	0.858026	0.86559	0.844032	0.850882	0.868118	0.862592	0.855522	0.861161	0.849536	0.838388	0.860127	0.836548	0.85868	0.861158	0.861122	0.874196	0.848936	0.849924	0.856865	0.855047	0.859926	0.86179	0.862862	0.851486	0.857031	0.865006	0.856241	0.855147	0.852393	0.844559	0.856322	0.871001	0.852633	0.850433	0.854033	0.868767	0.862773	0.855194	0.839657	0.853427	0.852942
GSE14026_TH1_VS_TH17_UP	0.614585	0.628183	0.628217	0.635833	0.618339	0.644979	0.634673	0.568282	0.583911	0.582076	0.621446	0.592064	0.602949	0.55899	0.616281	0.591047	0.607385	0.582948	0.617029	0.639071	0.586369	0.611024	0.600349	0.597296	0.612484	0.631174	0.623179	0.596302	0.60189	0.598225	0.608148	0.593813	0.575081	0.609498	0.582507	0.608568	0.640279	0.574924	0.591767	0.591097	0.638491	0.641225	0.626122	0.627372	0.598075	0.570848	0.632661	0.613355	0.621728
GSE14026_TH1_VS_TH17_DN	0.728567	0.730707	0.751092	0.740275	0.724861	0.736413	0.729758	0.707936	0.724289	0.716467	0.72993	0.724228	0.750403	0.704808	0.728788	0.734073	0.725265	0.717499	0.752471	0.747865	0.711597	0.746781	0.743186	0.717166	0.744211	0.759046	0.74604	0.721236	0.726704	0.730999	0.721687	0.714508	0.709014	0.733678	0.715341	0.707051	0.741003	0.678179	0.717892	0.728564	0.734154	0.760892	0.727967	0.750566	0.749404	0.716397	0.751988	0.735361	0.737218
GSE14308_TH2_VS_TH1_UP	0.867375	0.882691	0.876183	0.873123	0.875853	0.859751	0.885699	0.842937	0.883964	0.869645	0.854232	0.87274	0.8928	0.885395	0.872403	0.870213	0.869153	0.851393	0.878782	0.88478	0.879838	0.882801	0.888019	0.89669	0.86773	0.886964	0.88278	0.884887	0.883161	0.868212	0.878092	0.873493	0.867722	0.889779	0.881097	0.877208	0.890121	0.852437	0.877193	0.882897	0.872186	0.886533	0.868827	0.888347	0.896519	0.866798	0.877649	0.878404	0.879738
GSE14308_TH2_VS_TH1_DN	0.758162	0.804164	0.811676	0.806281	0.806051	0.784259	0.80363	0.784873	0.789516	0.786911	0.757584	0.790698	0.797169	0.782893	0.795762	0.789969	0.794355	0.745952	0.808128	0.811792	0.803712	0.796889	0.806085	0.79306	0.797367	0.822809	0.804009	0.797109	0.799821	0.806534	0.778366	0.783316	0.780787	0.801127	0.790048	0.787131	0.807049	0.725391	0.783801	0.793165	0.807765	0.825812	0.792285	0.806624	0.809569	0.778323	0.811339	0.797591	0.809611
GSE14308_TH2_VS_TH17_UP	0.802185	0.852784	0.841162	0.856788	0.83782	0.796866	0.851134	0.822446	0.8591	0.857655	0.798529	0.846229	0.871204	0.858274	0.852723	0.842172	0.840135	0.799161	0.843838	0.824409	0.849618	0.856939	0.876382	0.868817	0.827733	0.858993	0.85337	0.859753	0.856603	0.83357	0.864896	0.854024	0.858164	0.858309	0.862594	0.864303	0.861336	0.829595	0.854734	0.879351	0.846177	0.843626	0.842821	0.861456	0.881897	0.838053	0.831975	0.856558	0.848583
GSE14308_TH2_VS_TH17_DN	0.826877	0.84427	0.845633	0.845184	0.852526	0.835366	0.851773	0.849112	0.834765	0.815583	0.819085	0.830982	0.835104	0.831513	0.833818	0.825538	0.836886	0.825427	0.865073	0.845679	0.838637	0.828769	0.832827	0.843083	0.84571	0.837301	0.84382	0.831126	0.830811	0.845692	0.833649	0.830956	0.827767	0.835029	0.830955	0.827629	0.8459	0.814981	0.818573	0.82565	0.851662	0.850928	0.837736	0.84122	0.833009	0.822594	0.846067	0.841655	0.848016
GSE14308_TH2_VS_NAIVE_CD4_TCELL_UP	0.874313	0.910974	0.90469	0.896379	0.89106	0.863688	0.899716	0.854419	0.902187	0.897377	0.863626	0.894979	0.906123	0.888328	0.889341	0.911012	0.892399	0.859856	0.890665	0.892092	0.898994	0.90197	0.909734	0.912783	0.887411	0.907845	0.89786	0.904385	0.895186	0.897672	0.903631	0.878716	0.893881	0.906828	0.904002	0.900018	0.905844	0.861188	0.892238	0.912394	0.893166	0.900462	0.884513	0.911522	0.915862	0.88075	0.8885	0.89723	0.90161
GSE14308_TH2_VS_NAIVE_CD4_TCELL_DN	0.780074	0.799696	0.802248	0.801202	0.80025	0.790035	0.804195	0.803613	0.795796	0.790517	0.766295	0.782069	0.796655	0.788838	0.799107	0.795014	0.792233	0.749952	0.800155	0.802841	0.787186	0.793949	0.802502	0.780698	0.799058	0.803091	0.795043	0.791615	0.799476	0.800857	0.786479	0.782484	0.776566	0.795194	0.782458	0.78674	0.797879	0.746829	0.786638	0.793366	0.799787	0.806052	0.796991	0.799323	0.790557	0.794519	0.801829	0.795796	0.804328
GSE14308_TH2_VS_INDUCED_TREG_UP	0.854269	0.845724	0.842835	0.846116	0.836436	0.845067	0.848377	0.839207	0.858306	0.847749	0.825153	0.844329	0.85355	0.838817	0.849075	0.849571	0.845676	0.849082	0.845419	0.844741	0.842316	0.851141	0.859432	0.846444	0.84588	0.854448	0.844818	0.844444	0.846275	0.834732	0.847441	0.835424	0.839362	0.850331	0.846199	0.836469	0.853161	0.801278	0.837054	0.852987	0.83799	0.854038	0.844106	0.861711	0.858686	0.845471	0.849892	0.850881	0.844866
GSE14308_TH2_VS_INDUCED_TREG_DN	0.852834	0.834508	0.834022	0.836302	0.833683	0.847451	0.834061	0.8137	0.828942	0.831122	0.837327	0.826698	0.829848	0.825592	0.837078	0.834106	0.826601	0.847472	0.826853	0.840661	0.821389	0.829138	0.833485	0.847488	0.834617	0.824559	0.829492	0.831292	0.833643	0.823612	0.821558	0.827598	0.825104	0.834574	0.83185	0.828639	0.837592	0.8209	0.840609	0.83933	0.839092	0.830177	0.835026	0.837448	0.820984	0.826808	0.833097	0.833585	0.826549
GSE14308_TH2_VS_NATURAL_TREG_UP	0.805851	0.839908	0.842747	0.837335	0.841057	0.827063	0.840326	0.795524	0.831	0.823493	0.81283	0.835749	0.832819	0.834056	0.828044	0.830799	0.825579	0.81905	0.836626	0.835177	0.841107	0.82851	0.828575	0.847798	0.823313	0.829849	0.841198	0.836186	0.835318	0.841503	0.83825	0.831229	0.838596	0.83385	0.839439	0.844344	0.839877	0.820554	0.833864	0.840943	0.837444	0.827974	0.828429	0.846431	0.835218	0.811763	0.821986	0.834377	0.84684
GSE14308_TH2_VS_NATURAL_TREG_DN	0.779335	0.794333	0.79354	0.7992	0.784735	0.770211	0.798688	0.780961	0.786491	0.789859	0.757678	0.771295	0.799825	0.79366	0.785942	0.797169	0.799935	0.770713	0.797126	0.788388	0.787999	0.791037	0.799526	0.799628	0.792906	0.794141	0.790656	0.787907	0.798886	0.793822	0.785242	0.786491	0.773874	0.804867	0.782674	0.785378	0.804034	0.739138	0.794831	0.79566	0.783697	0.805656	0.792961	0.80385	0.798681	0.789724	0.797508	0.790112	0.794917
GSE14308_TH1_VS_TH17_UP	0.787127	0.848094	0.846406	0.85298	0.840208	0.802537	0.844165	0.81029	0.853771	0.850933	0.792967	0.842253	0.861108	0.85067	0.848846	0.843821	0.849325	0.79594	0.839825	0.828432	0.852613	0.867155	0.860823	0.849427	0.832615	0.855814	0.856077	0.862934	0.867111	0.847132	0.852523	0.846056	0.843168	0.857028	0.857434	0.856897	0.857706	0.825012	0.848634	0.849014	0.845499	0.845419	0.843901	0.855094	0.862843	0.842636	0.835571	0.856585	0.850433
GSE14308_TH1_VS_TH17_DN	0.894322	0.922476	0.910906	0.919612	0.925736	0.905795	0.92261	0.921073	0.916792	0.898709	0.873063	0.904748	0.917691	0.908712	0.905102	0.913378	0.914544	0.887	0.925361	0.922963	0.911978	0.907777	0.920581	0.92834	0.914416	0.926556	0.916221	0.908931	0.913029	0.921199	0.907398	0.904592	0.893365	0.923747	0.898346	0.908138	0.922942	0.865351	0.902134	0.907425	0.914382	0.928601	0.906681	0.920735	0.921631	0.902142	0.916894	0.919466	0.922913
GSE14308_TH1_VS_NAIVE_CD4_TCELL_UP	0.872287	0.88618	0.895267	0.888685	0.892415	0.870862	0.882791	0.861874	0.887041	0.881393	0.882318	0.886398	0.88555	0.885321	0.886849	0.89325	0.878456	0.872716	0.887908	0.877989	0.8886	0.888957	0.883901	0.894088	0.875819	0.886302	0.887919	0.883835	0.883498	0.879159	0.887911	0.877908	0.888539	0.885754	0.885663	0.890361	0.886468	0.879386	0.893567	0.891676	0.882722	0.886311	0.887872	0.890357	0.892613	0.875233	0.877723	0.884795	0.892706
GSE14308_TH1_VS_NAIVE_CD4_TCELL_DN	0.764166	0.806179	0.78687	0.792895	0.779722	0.771928	0.798525	0.767402	0.779085	0.776407	0.745706	0.770999	0.792289	0.77587	0.790087	0.778933	0.786353	0.749924	0.797147	0.793216	0.774566	0.800383	0.795793	0.776537	0.790062	0.79207	0.792008	0.780789	0.803656	0.788206	0.791761	0.77371	0.779408	0.794641	0.767331	0.769395	0.786792	0.72661	0.768855	0.771478	0.79468	0.807238	0.783858	0.803895	0.777545	0.775802	0.799859	0.783062	0.787078
GSE14308_TH1_VS_INDUCED_TREG_UP	0.82768	0.856278	0.855051	0.864461	0.860719	0.823194	0.858057	0.849235	0.861837	0.842085	0.80537	0.85028	0.860578	0.844983	0.855834	0.839981	0.848732	0.804165	0.854694	0.855483	0.852823	0.856078	0.86719	0.843492	0.845245	0.868157	0.853856	0.854477	0.863405	0.859212	0.850007	0.849346	0.836137	0.864996	0.851178	0.847576	0.852991	0.802138	0.836276	0.848052	0.847692	0.866502	0.848209	0.858725	0.875585	0.836355	0.853976	0.86231	0.863688
GSE14308_TH1_VS_INDUCED_TREG_DN	0.831446	0.83391	0.842571	0.839716	0.840588	0.84499	0.839507	0.813217	0.844113	0.82428	0.846161	0.839574	0.836123	0.836646	0.843594	0.843988	0.827644	0.825374	0.84309	0.843539	0.834749	0.842444	0.848028	0.853045	0.831043	0.837501	0.839476	0.844479	0.8405	0.836934	0.833384	0.828822	0.844024	0.831565	0.840996	0.845513	0.854969	0.830217	0.835902	0.851949	0.854873	0.833424	0.830867	0.84079	0.850771	0.816561	0.840177	0.844789	0.836217
GSE14308_TH1_VS_NATURAL_TREG_UP	0.80575	0.825599	0.835516	0.824749	0.815584	0.821817	0.821756	0.786948	0.822892	0.819914	0.819257	0.820803	0.81749	0.813683	0.830094	0.824421	0.819432	0.809625	0.813102	0.818803	0.814668	0.816516	0.815766	0.818064	0.81068	0.818502	0.824467	0.821146	0.823185	0.809052	0.824775	0.806158	0.810856	0.813502	0.823225	0.811012	0.825362	0.82473	0.82658	0.826824	0.813754	0.818315	0.829315	0.816361	0.821878	0.797757	0.815126	0.819257	0.820307
GSE14308_TH1_VS_NATURAL_TREG_DN	0.812831	0.834034	0.818358	0.831966	0.823743	0.812362	0.827317	0.816491	0.822349	0.813951	0.783775	0.817891	0.83023	0.818089	0.813607	0.824358	0.824274	0.789517	0.825139	0.838882	0.820873	0.821739	0.836425	0.832802	0.826852	0.82713	0.829798	0.822858	0.824588	0.824048	0.815004	0.824442	0.807462	0.831772	0.817001	0.810875	0.832494	0.775882	0.808546	0.814268	0.824691	0.842641	0.821872	0.834829	0.830409	0.813327	0.831528	0.831473	0.826059
GSE14308_TH17_VS_NAIVE_CD4_TCELL_UP	0.857488	0.882546	0.87731	0.878852	0.876842	0.850419	0.876877	0.837971	0.886629	0.871974	0.849123	0.868401	0.888503	0.871594	0.87674	0.873022	0.867704	0.828655	0.877825	0.867094	0.880367	0.881827	0.887639	0.890752	0.864254	0.886223	0.881573	0.878915	0.876749	0.867882	0.880673	0.860198	0.866271	0.884478	0.880679	0.879913	0.879825	0.844781	0.872789	0.889779	0.870852	0.877078	0.86886	0.886567	0.903748	0.863081	0.87097	0.881321	0.875254
GSE14308_TH17_VS_NAIVE_CD4_TCELL_DN	0.766399	0.768413	0.768771	0.771619	0.764783	0.767974	0.775133	0.742143	0.757706	0.760699	0.745207	0.754753	0.760648	0.76399	0.76223	0.777023	0.771267	0.748674	0.767413	0.779504	0.758735	0.76084	0.762945	0.760696	0.770748	0.784683	0.768901	0.765668	0.768594	0.759276	0.755594	0.765443	0.753503	0.762118	0.759791	0.756722	0.772525	0.72269	0.764361	0.763814	0.7763	0.780216	0.76502	0.774582	0.765725	0.758835	0.774957	0.757415	0.769454
GSE14308_TH17_VS_INDUCED_TREG_UP	0.829992	0.860119	0.85643	0.855062	0.868853	0.827143	0.855142	0.861563	0.870233	0.832932	0.791469	0.851626	0.877226	0.856002	0.836089	0.84563	0.849906	0.818698	0.857109	0.856711	0.864561	0.859124	0.871446	0.855171	0.852848	0.87416	0.861662	0.857723	0.858776	0.862755	0.840013	0.848722	0.845398	0.864929	0.858163	0.857416	0.861419	0.790062	0.835231	0.851869	0.842041	0.870384	0.843669	0.87995	0.885628	0.845864	0.856532	0.862985	0.868836
GSE14308_TH17_VS_INDUCED_TREG_DN	0.79191	0.825377	0.812954	0.816301	0.805361	0.802378	0.816973	0.758959	0.812477	0.821593	0.803975	0.819916	0.827235	0.804668	0.820486	0.806487	0.814416	0.792367	0.813001	0.815271	0.808908	0.81883	0.820038	0.813148	0.81227	0.810911	0.816234	0.815662	0.820815	0.802525	0.81309	0.817678	0.814946	0.813341	0.811644	0.826594	0.823287	0.804718	0.817619	0.821863	0.814202	0.812922	0.827434	0.822069	0.81271	0.79819	0.811505	0.825834	0.81387
GSE14308_TH17_VS_NATURAL_TREG_UP	0.844768	0.847252	0.855634	0.856074	0.840215	0.84285	0.852965	0.802126	0.849145	0.844318	0.835669	0.838605	0.846468	0.839148	0.850915	0.845183	0.837598	0.832886	0.848266	0.854479	0.838924	0.849806	0.846915	0.855884	0.846555	0.85377	0.854407	0.843746	0.85562	0.837076	0.848597	0.823903	0.831866	0.848219	0.837746	0.84459	0.856125	0.826171	0.850883	0.859058	0.84493	0.852621	0.846483	0.857684	0.853466	0.832581	0.838298	0.843577	0.848185
GSE14308_TH17_VS_NATURAL_TREG_DN	0.770854	0.793313	0.788218	0.791995	0.780002	0.783619	0.798253	0.795606	0.791664	0.787381	0.729753	0.781963	0.798749	0.785722	0.782363	0.788934	0.795853	0.769812	0.791626	0.786034	0.789271	0.791772	0.796906	0.788498	0.791879	0.792082	0.788997	0.792648	0.797921	0.794319	0.782394	0.791796	0.770569	0.800325	0.778055	0.78448	0.79353	0.738018	0.788672	0.783104	0.790624	0.804291	0.790259	0.799013	0.792895	0.776962	0.797817	0.796737	0.794049
GSE14308_NAIVE_CD4_TCELL_VS_INDUCED_TREG_UP	0.817664	0.841866	0.838507	0.846587	0.843003	0.811252	0.84219	0.842376	0.848598	0.847551	0.792453	0.839298	0.847137	0.840976	0.846122	0.850033	0.847023	0.798669	0.847931	0.845258	0.849718	0.844643	0.852266	0.844814	0.850132	0.840269	0.845757	0.846979	0.852663	0.843866	0.841397	0.841108	0.832948	0.859814	0.842957	0.835134	0.835237	0.798225	0.836232	0.836337	0.824817	0.85398	0.841318	0.850002	0.839811	0.848713	0.848804	0.853499	0.846676
GSE14308_NAIVE_CD4_TCELL_VS_INDUCED_TREG_DN	0.87818	0.879051	0.880905	0.875186	0.871647	0.873506	0.880053	0.846218	0.881739	0.880288	0.851291	0.868519	0.882702	0.872546	0.871822	0.876184	0.86883	0.864385	0.888967	0.875905	0.875682	0.880319	0.882793	0.894051	0.873282	0.881181	0.881676	0.879564	0.882428	0.868579	0.884057	0.872299	0.870927	0.879263	0.883139	0.872364	0.886862	0.847726	0.876046	0.889313	0.869669	0.885259	0.874139	0.885228	0.891052	0.86496	0.877986	0.884621	0.878644
GSE14308_NAIVE_CD4_TCELL_VS_NATURAL_TREG_UP	0.720754	0.765568	0.759857	0.76488	0.761771	0.756237	0.769362	0.733623	0.749657	0.744366	0.71397	0.744693	0.757293	0.745339	0.754711	0.74347	0.754009	0.733066	0.76321	0.762599	0.738149	0.75465	0.75246	0.749638	0.751801	0.755599	0.75917	0.751956	0.761588	0.760639	0.747708	0.747956	0.75483	0.755413	0.739814	0.747202	0.758259	0.709092	0.743052	0.75356	0.769891	0.755863	0.747643	0.761033	0.748502	0.747741	0.757374	0.753479	0.767617
GSE14308_NAIVE_CD4_TCELL_VS_NATURAL_TREG_DN	0.839347	0.866569	0.86758	0.874063	0.858279	0.851687	0.864544	0.832672	0.864693	0.848138	0.8111	0.846251	0.862641	0.842086	0.857999	0.850757	0.85743	0.844776	0.858835	0.858381	0.864388	0.865979	0.864657	0.869218	0.849829	0.868965	0.863962	0.858362	0.863604	0.865348	0.849278	0.839621	0.8476	0.859388	0.85247	0.858194	0.873438	0.81602	0.846378	0.861937	0.86254	0.867198	0.864426	0.872264	0.863825	0.845177	0.862121	0.861726	0.866404
GSE14308_INDUCED_VS_NATURAL_TREG_UP	0.834371	0.841708	0.84718	0.841983	0.831623	0.828879	0.84661	0.786958	0.840195	0.82911	0.844966	0.832406	0.835767	0.83026	0.84237	0.849913	0.833755	0.819955	0.843356	0.842256	0.832831	0.844218	0.844246	0.847826	0.834662	0.841731	0.848749	0.838111	0.84506	0.825981	0.843999	0.829371	0.833499	0.832604	0.833839	0.8426	0.856321	0.836249	0.845043	0.859055	0.849768	0.841038	0.837868	0.842584	0.848536	0.810814	0.837572	0.844942	0.835166
GSE14308_INDUCED_VS_NATURAL_TREG_DN	0.817839	0.827784	0.832374	0.838526	0.832956	0.804066	0.839587	0.848463	0.831965	0.81892	0.777605	0.810339	0.840877	0.830026	0.81851	0.816562	0.826697	0.808084	0.839422	0.835441	0.824745	0.832977	0.839984	0.834393	0.826243	0.837026	0.829278	0.824598	0.831671	0.836252	0.822647	0.829604	0.809969	0.839897	0.819606	0.811935	0.829405	0.750037	0.814859	0.823225	0.814575	0.854787	0.822818	0.849154	0.839426	0.82463	0.841932	0.842247	0.837554
GSE1432_CTRL_VS_IFNG_1H_MICROGLIA_UP	0.777781	0.829688	0.818308	0.836588	0.825763	0.805063	0.825904	0.776342	0.817601	0.823434	0.790483	0.834604	0.832563	0.827908	0.818622	0.819973	0.829574	0.797149	0.819163	0.833469	0.834871	0.825355	0.811326	0.830101	0.813565	0.793453	0.819016	0.841274	0.826828	0.821129	0.823766	0.830713	0.829118	0.82221	0.83416	0.846076	0.835492	0.81735	0.829575	0.829361	0.819521	0.817472	0.827986	0.82181	0.806264	0.816654	0.82249	0.826548	0.837495
GSE1432_CTRL_VS_IFNG_1H_MICROGLIA_DN	0.687623	0.73437	0.743972	0.741098	0.730794	0.701869	0.734748	0.699697	0.708243	0.708253	0.670195	0.703917	0.744965	0.72514	0.733558	0.708279	0.722982	0.680213	0.737499	0.734575	0.719651	0.736492	0.74568	0.731693	0.716867	0.74451	0.729958	0.718411	0.724787	0.734288	0.712744	0.719714	0.72764	0.750351	0.702702	0.729422	0.723667	0.680255	0.711201	0.71868	0.730821	0.750212	0.719953	0.730604	0.732048	0.699345	0.754936	0.743787	0.743799
GSE1432_CTRL_VS_IFNG_6H_MICROGLIA_UP	0.852644	0.845626	0.837798	0.847823	0.847098	0.834412	0.840245	0.837026	0.84887	0.827302	0.840693	0.832985	0.846271	0.831247	0.829538	0.831882	0.834131	0.839552	0.852811	0.84592	0.832386	0.837589	0.844387	0.847507	0.847778	0.842513	0.849667	0.838268	0.830322	0.835199	0.843036	0.832394	0.828336	0.829053	0.845435	0.839415	0.844549	0.822519	0.836655	0.851839	0.845898	0.848159	0.842838	0.840647	0.854516	0.822311	0.84251	0.83964	0.839782
GSE1432_CTRL_VS_IFNG_6H_MICROGLIA_DN	0.832125	0.941755	0.946898	0.954333	0.936336	0.855151	0.941506	0.965981	0.891674	0.908821	0.808842	0.893986	0.925715	0.908528	0.918136	0.885111	0.922719	0.828146	0.948767	0.906658	0.956567	0.928054	0.954846	0.954848	0.901729	0.948716	0.923486	0.927944	0.938737	0.941032	0.917065	0.90268	0.950698	0.954352	0.895285	0.928413	0.928933	0.82921	0.904104	0.89802	0.934997	0.954871	0.905343	0.938189	0.94346	0.903835	0.939973	0.932386	0.959358
GSE1432_CTRL_VS_IFNG_24H_MICROGLIA_UP	0.869257	0.911805	0.902607	0.907257	0.916496	0.883549	0.905953	0.852828	0.899563	0.872267	0.855087	0.895283	0.900383	0.882367	0.878284	0.898824	0.898225	0.842464	0.913479	0.919147	0.892999	0.89357	0.904556	0.907912	0.90515	0.921714	0.906706	0.897408	0.897493	0.897527	0.894227	0.879465	0.863332	0.904487	0.882342	0.891097	0.915162	0.816426	0.873322	0.885018	0.906138	0.934761	0.891356	0.909911	0.922282	0.867741	0.908611	0.903336	0.928896
GSE1432_CTRL_VS_IFNG_24H_MICROGLIA_DN	0.78109	0.933846	0.923814	0.93623	0.923068	0.830207	0.923666	0.969584	0.855446	0.892166	0.786536	0.868009	0.898203	0.879202	0.899539	0.848342	0.901668	0.791856	0.920516	0.886812	0.931953	0.911605	0.931091	0.932327	0.877636	0.932198	0.893558	0.908129	0.918213	0.93563	0.89083	0.878153	0.935815	0.934652	0.855872	0.910866	0.906033	0.794167	0.875989	0.872084	0.924762	0.932408	0.880287	0.918916	0.914075	0.875917	0.91709	0.903965	0.945217
GSE1432_1H_VS_6H_IFNG_MICROGLIA_UP	0.803945	0.832022	0.834277	0.825549	0.832703	0.781512	0.82805	0.789392	0.813569	0.819629	0.790019	0.830502	0.826041	0.816451	0.821859	0.834613	0.816763	0.780268	0.829267	0.82729	0.819116	0.829939	0.827313	0.821525	0.830055	0.835928	0.835989	0.82358	0.834317	0.820598	0.835406	0.808638	0.808403	0.834058	0.819739	0.817521	0.830968	0.807209	0.809282	0.824359	0.822235	0.846766	0.831762	0.832725	0.837335	0.80735	0.825479	0.839381	0.846908
GSE1432_1H_VS_6H_IFNG_MICROGLIA_DN	0.84609	0.9497	0.947614	0.952392	0.941497	0.860885	0.950739	0.958082	0.927162	0.94561	0.827871	0.921731	0.954124	0.934747	0.941381	0.906688	0.941302	0.843483	0.958039	0.922375	0.97463	0.952469	0.970754	0.97238	0.92287	0.950228	0.941033	0.943004	0.962429	0.943664	0.939569	0.931294	0.966212	0.96882	0.925311	0.944193	0.940106	0.868472	0.931023	0.920598	0.931035	0.9583	0.923792	0.958063	0.958451	0.934838	0.948157	0.946923	0.961518
GSE1432_1H_VS_24H_IFNG_MICROGLIA_UP	0.836107	0.915478	0.917269	0.90294	0.920951	0.888926	0.911502	0.829109	0.902222	0.858821	0.84512	0.892753	0.901775	0.883965	0.882894	0.91	0.899457	0.85035	0.910387	0.931371	0.906387	0.895476	0.909145	0.907418	0.895574	0.915438	0.906537	0.904587	0.905808	0.899075	0.889119	0.879718	0.879821	0.913701	0.881703	0.904886	0.919718	0.816048	0.870989	0.875844	0.908689	0.94458	0.889927	0.898215	0.935376	0.876823	0.916303	0.916847	0.945618
GSE1432_1H_VS_24H_IFNG_MICROGLIA_DN	0.831077	0.943857	0.943499	0.952474	0.940457	0.859758	0.942765	0.988187	0.896616	0.921659	0.821333	0.908628	0.926634	0.91849	0.926551	0.890764	0.930868	0.846961	0.945725	0.907892	0.949179	0.938905	0.95133	0.957223	0.918407	0.945694	0.927601	0.922923	0.938565	0.957649	0.934351	0.907351	0.948967	0.948369	0.891792	0.921463	0.921269	0.844673	0.920876	0.910374	0.944799	0.949995	0.915611	0.934977	0.936356	0.918728	0.941214	0.934137	0.953149
GSE1432_6H_VS_24H_IFNG_MICROGLIA_UP	0.875434	0.952011	0.945471	0.947602	0.958202	0.90079	0.948281	0.901453	0.95149	0.916432	0.875973	0.931838	0.941762	0.926603	0.925871	0.938627	0.935181	0.870208	0.957675	0.9509	0.961185	0.939454	0.959427	0.956736	0.924921	0.957468	0.951523	0.939482	0.946933	0.932929	0.943877	0.925069	0.93152	0.954425	0.935497	0.952483	0.958412	0.842906	0.910322	0.927712	0.937657	0.975999	0.927052	0.948404	0.979535	0.913848	0.943774	0.958682	0.970087
GSE1432_6H_VS_24H_IFNG_MICROGLIA_DN	0.882951	0.887686	0.884156	0.880257	0.873848	0.864228	0.888488	0.881102	0.868771	0.868603	0.881718	0.866548	0.875009	0.861994	0.881243	0.874145	0.875154	0.848307	0.878932	0.87274	0.861816	0.887542	0.87816	0.880812	0.88159	0.890897	0.875752	0.869345	0.878807	0.890196	0.888276	0.849693	0.867593	0.870287	0.853266	0.858077	0.882604	0.858806	0.884123	0.882968	0.890274	0.887146	0.876483	0.880696	0.874248	0.869411	0.888503	0.870413	0.8794
GSE14350_TREG_VS_TEFF_UP	0.860854	0.860139	0.849468	0.862733	0.86358	0.840713	0.854252	0.909949	0.847829	0.841666	0.815968	0.834638	0.858337	0.847581	0.843703	0.837412	0.847759	0.835301	0.863505	0.857948	0.848741	0.847915	0.869722	0.856823	0.856296	0.877492	0.852399	0.8543	0.84754	0.879744	0.841561	0.84265	0.834839	0.86332	0.833256	0.831187	0.857129	0.789589	0.838364	0.841195	0.853085	0.88866	0.838009	0.874146	0.865564	0.848504	0.868552	0.85854	0.864804
GSE14350_TREG_VS_TEFF_DN	0.613135	0.670661	0.663405	0.669448	0.647179	0.619242	0.678278	0.530385	0.650026	0.64468	0.621397	0.648025	0.661294	0.636513	0.656952	0.659904	0.656917	0.601502	0.635667	0.670867	0.636939	0.677594	0.671471	0.616491	0.648424	0.655689	0.673645	0.652724	0.663794	0.611729	0.653393	0.640943	0.631494	0.658501	0.668305	0.650351	0.680549	0.613745	0.665977	0.645639	0.651937	0.667972	0.673031	0.656652	0.653654	0.621067	0.656385	0.647941	0.643408
GSE14350_TREG_VS_TEFF_IN_IL2RB_KO_UP	0.843408	0.864786	0.859107	0.865681	0.865557	0.844564	0.862949	0.904005	0.861039	0.861545	0.816206	0.851443	0.872636	0.865585	0.852591	0.856165	0.86852	0.826067	0.865817	0.862412	0.863865	0.860665	0.875115	0.868961	0.862913	0.870543	0.858504	0.868352	0.869239	0.883877	0.854294	0.858136	0.852487	0.877335	0.859227	0.858112	0.858999	0.806404	0.853955	0.860372	0.859199	0.875763	0.850352	0.867003	0.871425	0.873274	0.867571	0.870242	0.865741
GSE14350_TREG_VS_TEFF_IN_IL2RB_KO_DN	0.661128	0.708761	0.697145	0.718332	0.703944	0.665816	0.710913	0.617705	0.706851	0.682225	0.674512	0.687679	0.715713	0.690082	0.697783	0.697128	0.699683	0.657966	0.681146	0.691381	0.680274	0.707063	0.715558	0.705111	0.67809	0.690175	0.719798	0.696642	0.706225	0.682414	0.702727	0.684047	0.696945	0.700841	0.698135	0.707284	0.731608	0.654463	0.692698	0.71866	0.703566	0.695281	0.707055	0.6939	0.708923	0.651043	0.683478	0.709569	0.696859
GSE14350_IL2RB_KO_VS_WT_TREG_UP	0.774295	0.82534	0.820015	0.819439	0.810449	0.787619	0.824291	0.783591	0.8087	0.798016	0.767152	0.793335	0.802833	0.793264	0.81478	0.811108	0.807321	0.762348	0.812511	0.823589	0.79106	0.813188	0.806567	0.812872	0.810728	0.825052	0.810164	0.804899	0.815542	0.808961	0.807226	0.798342	0.795727	0.806879	0.798862	0.801438	0.823879	0.788177	0.804778	0.809635	0.814533	0.829337	0.807104	0.824325	0.804357	0.804557	0.82011	0.801785	0.823277
GSE14350_IL2RB_KO_VS_WT_TREG_DN	0.727851	0.811511	0.823709	0.826793	0.817061	0.768872	0.800034	0.778871	0.782566	0.771125	0.724424	0.777838	0.806446	0.785984	0.788246	0.795851	0.79847	0.721402	0.80434	0.814055	0.79238	0.792063	0.813152	0.797386	0.798805	0.835276	0.816283	0.807911	0.803135	0.818567	0.789357	0.780734	0.771963	0.816271	0.774558	0.795996	0.818795	0.730893	0.773689	0.786745	0.823315	0.83067	0.788223	0.806098	0.809664	0.783997	0.811598	0.813077	0.820069
GSE14350_IL2RB_KO_VS_WT_TEFF_UP	0.795872	0.836384	0.845166	0.846563	0.834542	0.807639	0.829129	0.81781	0.810082	0.824527	0.769199	0.81788	0.842685	0.799323	0.814715	0.815286	0.823531	0.78449	0.82913	0.839267	0.830843	0.82584	0.841498	0.822675	0.827197	0.858133	0.831628	0.830034	0.829912	0.845736	0.803108	0.811198	0.796097	0.835773	0.804857	0.814885	0.830909	0.757937	0.803114	0.806928	0.844447	0.850972	0.81728	0.842672	0.836545	0.825854	0.845233	0.829282	0.836488
GSE14350_IL2RB_KO_VS_WT_TEFF_DN	0.708789	0.754002	0.765672	0.771313	0.74188	0.717329	0.750925	0.719777	0.740945	0.717161	0.698125	0.725953	0.757498	0.727523	0.74143	0.728354	0.7386	0.72457	0.743193	0.749866	0.737712	0.744858	0.760101	0.755844	0.745258	0.779783	0.759093	0.749362	0.745418	0.761411	0.735808	0.724993	0.731285	0.752802	0.72004	0.739218	0.760988	0.701455	0.7353	0.733121	0.754285	0.768778	0.745076	0.758041	0.747482	0.729073	0.751694	0.755985	0.758723
GSE1448_CTRL_VS_ANTI_VALPHA2_DP_THYMOCYTE_UP	0.796049	0.824011	0.836115	0.828869	0.811008	0.803368	0.82286	0.779172	0.805015	0.806579	0.807201	0.815703	0.826143	0.804825	0.827401	0.830282	0.819695	0.781105	0.810455	0.814975	0.8113	0.825159	0.816635	0.8204	0.819262	0.82118	0.829198	0.802887	0.815038	0.807324	0.823923	0.799731	0.811544	0.8028	0.820509	0.815609	0.826265	0.811771	0.80993	0.83359	0.836765	0.819713	0.822748	0.826482	0.811152	0.796915	0.821943	0.824032	0.813298
GSE1448_CTRL_VS_ANTI_VALPHA2_DP_THYMOCYTE_DN	0.759554	0.798378	0.80874	0.802039	0.802476	0.782333	0.804956	0.764405	0.792546	0.777256	0.733606	0.782188	0.794365	0.780747	0.778746	0.769348	0.794781	0.756247	0.788993	0.808648	0.790908	0.801079	0.800513	0.800945	0.782873	0.806281	0.798435	0.801923	0.797643	0.808657	0.79321	0.773749	0.778398	0.803404	0.770852	0.783796	0.808426	0.740856	0.779667	0.786337	0.805201	0.810874	0.799672	0.795269	0.80744	0.76692	0.80336	0.807324	0.804475
GSE1448_CTRL_VS_ANTI_VBETA5_DP_THYMOCYTE_UP	0.836682	0.867251	0.869673	0.878129	0.865731	0.839863	0.868212	0.868668	0.864491	0.853467	0.811734	0.851841	0.86307	0.862385	0.857454	0.843083	0.854463	0.82824	0.862037	0.865492	0.854554	0.871686	0.868815	0.873025	0.865331	0.876713	0.872959	0.861545	0.864091	0.868994	0.858077	0.854349	0.842149	0.866712	0.839836	0.853469	0.876789	0.802078	0.858991	0.862368	0.866909	0.877959	0.85612	0.864601	0.863839	0.845281	0.871538	0.864726	0.865697
GSE1448_CTRL_VS_ANTI_VBETA5_DP_THYMOCYTE_DN	0.825681	0.88543	0.901022	0.898855	0.897448	0.862536	0.896187	0.869442	0.862655	0.851608	0.805717	0.868457	0.876318	0.863479	0.875787	0.86274	0.881021	0.822053	0.879442	0.895054	0.87211	0.8825	0.889396	0.882702	0.874321	0.89694	0.884308	0.875963	0.876989	0.904199	0.870115	0.871482	0.866815	0.885998	0.862794	0.871946	0.899183	0.805438	0.864288	0.867159	0.907998	0.898854	0.869352	0.876391	0.886543	0.853812	0.894373	0.891314	0.896129
GSE1448_ANTI_VALPHA2_VS_VBETA5_DP_THYMOCYTE_UP	0.800767	0.846928	0.855532	0.847921	0.847877	0.824179	0.848355	0.830695	0.834466	0.823878	0.811636	0.821128	0.841915	0.823574	0.842508	0.825292	0.834779	0.807636	0.848077	0.853615	0.828554	0.853104	0.852823	0.832349	0.847254	0.86193	0.856414	0.840601	0.84249	0.834334	0.824479	0.819007	0.818559	0.843014	0.817129	0.824007	0.843785	0.794222	0.818306	0.84251	0.850275	0.860607	0.832887	0.839072	0.845495	0.830159	0.859151	0.841067	0.849163
GSE1448_ANTI_VALPHA2_VS_VBETA5_DP_THYMOCYTE_DN	0.784136	0.84144	0.844448	0.843296	0.83916	0.802349	0.84024	0.786359	0.812269	0.808552	0.760654	0.831881	0.840686	0.801963	0.821403	0.818142	0.838423	0.785121	0.827706	0.845379	0.809334	0.839963	0.841637	0.815069	0.830021	0.832744	0.844617	0.822819	0.831145	0.825345	0.831934	0.812409	0.817336	0.829146	0.811401	0.817431	0.844812	0.78369	0.81391	0.811283	0.860148	0.851132	0.828883	0.831779	0.832633	0.793674	0.844421	0.839683	0.846389
GSE1460_INTRATHYMIC_T_PROGENITOR_VS_DP_THYMOCYTE_UP	0.731011	0.792882	0.802255	0.786063	0.794871	0.754712	0.792283	0.735868	0.790858	0.746994	0.709006	0.771729	0.795982	0.755814	0.775932	0.758171	0.772785	0.725015	0.785413	0.800294	0.75684	0.789476	0.801683	0.794335	0.776303	0.816429	0.791032	0.778129	0.77433	0.778034	0.774337	0.767226	0.743632	0.795445	0.771241	0.78332	0.80589	0.707	0.765155	0.784496	0.786939	0.813341	0.766767	0.794445	0.83268	0.747936	0.800302	0.791404	0.797747
GSE1460_INTRATHYMIC_T_PROGENITOR_VS_DP_THYMOCYTE_DN	0.723047	0.785991	0.7832	0.79557	0.774185	0.749409	0.783335	0.790439	0.742852	0.762205	0.694132	0.766964	0.762628	0.760078	0.764732	0.765555	0.762026	0.726439	0.779129	0.773508	0.755945	0.767034	0.781723	0.766853	0.770984	0.79086	0.781177	0.777636	0.775952	0.813372	0.765271	0.743535	0.762276	0.775486	0.739485	0.756759	0.777077	0.714777	0.744613	0.756607	0.799217	0.796052	0.764047	0.776843	0.764436	0.755382	0.783549	0.781831	0.792732
GSE1460_INTRATHYMIC_T_PROGENITOR_VS_CD4_THYMOCYTE_UP	0.866884	0.887559	0.894754	0.888205	0.873603	0.856886	0.886942	0.851308	0.867027	0.860586	0.862856	0.864867	0.871531	0.853307	0.881846	0.8583	0.863923	0.845566	0.882213	0.884378	0.852449	0.880145	0.878494	0.876909	0.877591	0.892002	0.891306	0.872014	0.868934	0.868382	0.882954	0.84232	0.848973	0.874622	0.858274	0.858216	0.902642	0.846482	0.873472	0.885382	0.894346	0.886173	0.870583	0.879912	0.893274	0.846649	0.886669	0.872572	0.879084
GSE1460_INTRATHYMIC_T_PROGENITOR_VS_CD4_THYMOCYTE_DN	0.7914	0.873984	0.89122	0.908136	0.897843	0.840036	0.877777	0.927013	0.82441	0.820558	0.766016	0.8351	0.84574	0.81283	0.838981	0.816371	0.851022	0.791885	0.880485	0.88514	0.833854	0.84537	0.871792	0.833999	0.864235	0.911742	0.869555	0.860537	0.865256	0.937439	0.833932	0.823128	0.824279	0.875913	0.800076	0.839386	0.881997	0.749618	0.814567	0.817959	0.918578	0.910726	0.84443	0.85828	0.865231	0.833899	0.885018	0.877	0.900572
GSE1460_INTRATHYMIC_T_PROGENITOR_VS_NAIVE_CD4_TCELL_CORD_BLOOD_UP	0.898363	0.935555	0.925443	0.92931	0.913382	0.877884	0.929898	0.916478	0.947926	0.925894	0.897573	0.915631	0.942718	0.932056	0.930661	0.922599	0.918564	0.881367	0.930813	0.907798	0.921307	0.942577	0.951681	0.953997	0.913411	0.941514	0.936653	0.932459	0.927921	0.916258	0.946096	0.902387	0.923314	0.935965	0.930776	0.92804	0.939749	0.898409	0.92526	0.957836	0.926529	0.932882	0.914736	0.936874	0.976412	0.906128	0.919475	0.930624	0.925246
GSE1460_INTRATHYMIC_T_PROGENITOR_VS_NAIVE_CD4_TCELL_CORD_BLOOD_DN	0.720571	0.763727	0.756157	0.758493	0.744524	0.722607	0.758847	0.684149	0.710976	0.726134	0.674993	0.733033	0.754257	0.715398	0.750113	0.710482	0.741006	0.694894	0.748297	0.74799	0.721146	0.750238	0.757419	0.723108	0.743259	0.756018	0.751898	0.7391	0.748321	0.766789	0.732713	0.740899	0.716633	0.751746	0.714844	0.743896	0.756844	0.67945	0.720444	0.72964	0.766706	0.767771	0.749368	0.748515	0.732339	0.711276	0.753863	0.755097	0.753034
GSE1460_INTRATHYMIC_T_PROGENITOR_VS_NAIVE_CD4_TCELL_ADULT_BLOOD_UP	0.829773	0.873994	0.859845	0.873834	0.85776	0.805026	0.869013	0.850926	0.892368	0.869724	0.829829	0.853129	0.889052	0.886064	0.873233	0.875014	0.855922	0.827364	0.864312	0.831767	0.866434	0.890195	0.894856	0.90058	0.839708	0.876738	0.88162	0.876943	0.874521	0.850883	0.891871	0.852283	0.879508	0.873951	0.884474	0.885537	0.890358	0.85117	0.874046	0.908862	0.862566	0.864182	0.857284	0.872175	0.919766	0.854807	0.847013	0.878267	0.867471
GSE1460_INTRATHYMIC_T_PROGENITOR_VS_NAIVE_CD4_TCELL_ADULT_BLOOD_DN	0.781712	0.824105	0.838058	0.840586	0.837125	0.807291	0.817638	0.845267	0.792493	0.809054	0.777725	0.800026	0.816865	0.787766	0.814033	0.808729	0.810733	0.787175	0.820149	0.829089	0.813293	0.810742	0.819567	0.805794	0.819321	0.839728	0.823114	0.805903	0.822009	0.868789	0.812724	0.806405	0.791972	0.822265	0.792859	0.81709	0.820853	0.741528	0.796441	0.804895	0.845202	0.842858	0.815229	0.822762	0.808618	0.801461	0.828386	0.829635	0.833437
GSE1460_INTRATHYMIC_T_PROGENITOR_VS_THYMIC_STROMAL_CELL_UP	0.786251	0.809675	0.799536	0.811977	0.797057	0.788381	0.808799	0.818396	0.791039	0.800075	0.788478	0.790479	0.809008	0.799364	0.802709	0.795462	0.7977	0.798688	0.806014	0.778979	0.797351	0.791532	0.803096	0.799114	0.797149	0.793834	0.804898	0.795338	0.800048	0.813919	0.812521	0.789649	0.811935	0.809903	0.789987	0.793323	0.797006	0.783783	0.794542	0.807344	0.821507	0.799916	0.80421	0.797723	0.783825	0.784284	0.807125	0.803716	0.796016
GSE1460_INTRATHYMIC_T_PROGENITOR_VS_THYMIC_STROMAL_CELL_DN	0.818687	0.92688	0.919134	0.907087	0.926551	0.857187	0.916484	0.789145	0.937197	0.847221	0.814899	0.910222	0.914781	0.884096	0.872051	0.895102	0.906159	0.805169	0.909039	0.94483	0.9111	0.90842	0.92796	0.918184	0.888818	0.937658	0.92586	0.900344	0.900559	0.870545	0.887559	0.893303	0.884059	0.91918	0.923132	0.920223	0.923421	0.738429	0.873325	0.88239	0.893839	0.940274	0.886513	0.927389	0.964667	0.867502	0.91146	0.915002	0.928116
GSE1460_DP_VS_CD4_THYMOCYTE_UP	0.818139	0.837479	0.842919	0.839113	0.823091	0.818855	0.835685	0.829293	0.820909	0.820498	0.82278	0.816704	0.832157	0.80749	0.823884	0.822063	0.828618	0.811664	0.835202	0.825575	0.811474	0.826387	0.835726	0.822165	0.820858	0.837227	0.837839	0.825603	0.831583	0.833906	0.837308	0.805458	0.82191	0.831925	0.807483	0.815699	0.834879	0.810404	0.815945	0.834221	0.850815	0.835025	0.828197	0.830191	0.831488	0.808952	0.831347	0.830546	0.838027
GSE1460_DP_VS_CD4_THYMOCYTE_DN	0.767372	0.88268	0.886567	0.896509	0.894688	0.803329	0.874303	0.872585	0.823317	0.826805	0.753107	0.837217	0.859468	0.824327	0.845747	0.817818	0.856366	0.770504	0.867885	0.882093	0.844228	0.85799	0.878872	0.843338	0.862787	0.898715	0.867535	0.858171	0.860792	0.899357	0.845316	0.823648	0.845854	0.874462	0.813096	0.837255	0.867565	0.734576	0.82024	0.817249	0.894992	0.902123	0.848961	0.872407	0.867529	0.832826	0.890679	0.878316	0.893369
GSE1460_DP_THYMOCYTE_VS_NAIVE_CD4_TCELL_CORD_BLOOD_UP	0.873808	0.886953	0.871739	0.884562	0.873223	0.850963	0.887672	0.87555	0.898206	0.885282	0.857141	0.878256	0.890619	0.892526	0.88555	0.886286	0.875428	0.860126	0.882518	0.860026	0.879703	0.88865	0.89891	0.905348	0.867016	0.886202	0.885998	0.879299	0.883423	0.871674	0.899364	0.872223	0.888367	0.88596	0.890313	0.88575	0.890761	0.853502	0.876916	0.910635	0.875786	0.879438	0.871973	0.884504	0.908835	0.868375	0.872878	0.887835	0.876789
GSE1460_DP_THYMOCYTE_VS_NAIVE_CD4_TCELL_CORD_BLOOD_DN	0.688744	0.750662	0.750874	0.752962	0.746373	0.724528	0.74768	0.686422	0.712618	0.716176	0.658386	0.709409	0.725449	0.716116	0.733684	0.711295	0.735554	0.706684	0.735853	0.755647	0.715525	0.744085	0.729996	0.71933	0.730422	0.744404	0.736908	0.732794	0.72144	0.739826	0.724175	0.715431	0.71625	0.739941	0.71191	0.728479	0.746075	0.645008	0.712586	0.728428	0.762485	0.759266	0.737045	0.738356	0.725366	0.696899	0.748851	0.753714	0.748223
GSE1460_DP_THYMOCYTE_VS_NAIVE_CD4_TCELL_ADULT_BLOOD_UP	0.831869	0.875536	0.858601	0.868616	0.849228	0.821567	0.873839	0.843944	0.883302	0.87049	0.818643	0.852639	0.882631	0.867236	0.867777	0.866802	0.854314	0.821985	0.858726	0.842122	0.857524	0.880449	0.893962	0.891791	0.839715	0.88433	0.872832	0.871934	0.875186	0.852724	0.877012	0.841934	0.86901	0.872438	0.860672	0.877267	0.883036	0.816934	0.857314	0.894357	0.868133	0.871634	0.855682	0.874903	0.904431	0.848914	0.85307	0.874671	0.866312
GSE1460_DP_THYMOCYTE_VS_NAIVE_CD4_TCELL_ADULT_BLOOD_DN	0.832499	0.884662	0.892863	0.894747	0.892659	0.864524	0.880862	0.888995	0.860727	0.872409	0.832268	0.868485	0.876789	0.8683	0.869613	0.879204	0.879093	0.832135	0.874302	0.889006	0.869057	0.875245	0.875259	0.87341	0.887078	0.893453	0.879174	0.878153	0.876056	0.911126	0.868089	0.874613	0.851195	0.881022	0.849201	0.87062	0.877508	0.833172	0.868913	0.860493	0.89944	0.896451	0.879459	0.889673	0.878456	0.874171	0.899803	0.889127	0.888977
GSE1460_DP_THYMOCYTE_VS_THYMIC_STROMAL_CELL_UP	0.761541	0.788427	0.792166	0.803139	0.78706	0.769875	0.790658	0.786756	0.762784	0.781322	0.748277	0.790269	0.786924	0.773096	0.794044	0.776031	0.783514	0.749851	0.77836	0.780625	0.762581	0.784192	0.781243	0.768617	0.78826	0.784201	0.782459	0.768871	0.789682	0.786773	0.789668	0.775081	0.773959	0.777803	0.778435	0.767978	0.781936	0.770473	0.78257	0.786487	0.800773	0.779418	0.788711	0.780736	0.751388	0.775395	0.7843	0.786527	0.779215
GSE1460_DP_THYMOCYTE_VS_THYMIC_STROMAL_CELL_DN	0.888798	0.902543	0.909141	0.893271	0.908844	0.88653	0.902678	0.840783	0.91068	0.878223	0.875535	0.886401	0.904595	0.873067	0.886699	0.897893	0.888519	0.864233	0.905456	0.924638	0.891053	0.905515	0.912877	0.912319	0.891568	0.92246	0.908337	0.884662	0.892067	0.864832	0.890178	0.874603	0.869058	0.897118	0.890768	0.899585	0.91786	0.812606	0.882314	0.897698	0.885882	0.92594	0.885299	0.917415	0.934664	0.873971	0.905633	0.904052	0.903256
GSE1460_CD4_THYMOCYTE_VS_NAIVE_CD4_TCELL_CORD_BLOOD_UP	0.927956	0.945589	0.950002	0.943578	0.941579	0.904295	0.944424	0.939156	0.952614	0.93862	0.905703	0.935451	0.962549	0.936089	0.941229	0.942057	0.938909	0.883844	0.938807	0.94371	0.933944	0.948322	0.969286	0.952579	0.931439	0.961945	0.944006	0.945413	0.950783	0.943497	0.941958	0.935839	0.933128	0.959353	0.932326	0.941767	0.950885	0.905927	0.938976	0.952403	0.938382	0.955418	0.929336	0.948203	0.977354	0.941225	0.945881	0.952301	0.94952
GSE1460_CD4_THYMOCYTE_VS_NAIVE_CD4_TCELL_CORD_BLOOD_DN	0.748472	0.787911	0.794768	0.79231	0.766636	0.743836	0.793868	0.734367	0.754941	0.769491	0.742488	0.761862	0.762358	0.740393	0.784073	0.762105	0.777822	0.716621	0.779232	0.788931	0.739549	0.793148	0.777441	0.753495	0.799891	0.788527	0.789869	0.750029	0.784427	0.754393	0.781248	0.751517	0.747229	0.771917	0.750582	0.746174	0.781924	0.745313	0.768839	0.756736	0.790021	0.792026	0.784538	0.787224	0.757959	0.740955	0.792881	0.782627	0.769465
GSE1460_CD4_THYMOCYTE_VS_NAIVE_CD4_TCELL_ADULT_BLOOD_UP	0.88362	0.918711	0.916668	0.915206	0.906526	0.874293	0.921216	0.890541	0.914821	0.888038	0.839551	0.894997	0.917151	0.894291	0.90959	0.899455	0.909252	0.855142	0.916004	0.91657	0.891061	0.927444	0.93476	0.913096	0.904177	0.94603	0.919132	0.907831	0.91546	0.908889	0.905739	0.888575	0.889208	0.926733	0.893013	0.904246	0.92621	0.809779	0.890906	0.897556	0.914781	0.943936	0.896529	0.919767	0.94447	0.896469	0.92745	0.91936	0.921335
GSE1460_CD4_THYMOCYTE_VS_NAIVE_CD4_TCELL_ADULT_BLOOD_DN	0.854919	0.881051	0.890666	0.883712	0.89173	0.869954	0.879553	0.884098	0.853873	0.861606	0.862812	0.872151	0.869897	0.85578	0.880155	0.881532	0.87597	0.847034	0.8781	0.888	0.85713	0.87368	0.866088	0.861176	0.889913	0.882372	0.876446	0.876933	0.869901	0.894379	0.86788	0.864158	0.843845	0.868361	0.845324	0.865398	0.879063	0.861493	0.871761	0.86386	0.895358	0.882434	0.881997	0.875356	0.854946	0.871309	0.893197	0.877515	0.888456
GSE1460_CD4_THYMOCYTE_VS_THYMIC_STROMAL_CELL_UP	0.755308	0.793947	0.795717	0.807098	0.795206	0.75958	0.798336	0.825744	0.755119	0.779992	0.738869	0.77613	0.778716	0.772573	0.781346	0.767684	0.785552	0.730072	0.78949	0.777093	0.768497	0.781898	0.775262	0.764031	0.794746	0.776355	0.786869	0.781399	0.788958	0.815775	0.788695	0.780212	0.796337	0.779931	0.770686	0.763117	0.781467	0.71583	0.765559	0.776252	0.81125	0.797641	0.798301	0.784933	0.759484	0.766738	0.802658	0.796186	0.790279
GSE1460_CD4_THYMOCYTE_VS_THYMIC_STROMAL_CELL_DN	0.852529	0.938782	0.931804	0.916049	0.94558	0.882362	0.922243	0.790177	0.949483	0.868886	0.852872	0.916415	0.921479	0.893254	0.888003	0.906935	0.908322	0.836743	0.916511	0.958796	0.921475	0.913839	0.936112	0.940931	0.897838	0.947854	0.934611	0.908074	0.913573	0.883534	0.897467	0.909881	0.892384	0.92934	0.930103	0.945234	0.943719	0.780938	0.89348	0.904877	0.907593	0.947457	0.900509	0.939723	0.978866	0.878337	0.918855	0.923712	0.937616
GSE1460_CORD_VS_ADULT_BLOOD_NAIVE_CD4_TCELL_UP	0.770923	0.809935	0.807652	0.821414	0.820168	0.782185	0.81281	0.801687	0.804602	0.78849	0.718265	0.801357	0.808498	0.796806	0.809519	0.786966	0.805184	0.776783	0.808132	0.807283	0.791098	0.813033	0.811667	0.811126	0.804494	0.820799	0.807332	0.811194	0.811724	0.816408	0.806713	0.793827	0.789357	0.816523	0.801722	0.795371	0.823438	0.717114	0.779022	0.794892	0.821658	0.824616	0.799105	0.815382	0.821329	0.78395	0.803864	0.825973	0.814022
GSE1460_CORD_VS_ADULT_BLOOD_NAIVE_CD4_TCELL_DN	0.943278	0.944262	0.95039	0.948604	0.94923	0.92929	0.942597	0.952493	0.936919	0.929126	0.940633	0.936737	0.940468	0.92784	0.939663	0.937435	0.936517	0.919461	0.944492	0.947741	0.929303	0.941885	0.950267	0.946757	0.94635	0.956795	0.936628	0.931631	0.936509	0.949232	0.938872	0.922703	0.924182	0.947936	0.924217	0.930589	0.947165	0.913546	0.930717	0.944844	0.94927	0.955658	0.936987	0.953116	0.951936	0.936647	0.94851	0.944428	0.94448
GSE1460_NAIVE_CD4_TCELL_CORD_BLOOD_VS_THYMIC_STROMAL_CELL_UP	0.696437	0.734232	0.722707	0.741724	0.712362	0.703744	0.726489	0.704709	0.714821	0.735736	0.688756	0.733945	0.725978	0.729701	0.738835	0.706674	0.730458	0.662697	0.719775	0.715461	0.711396	0.740385	0.721511	0.709135	0.721652	0.718675	0.731395	0.715794	0.733373	0.722365	0.730978	0.719069	0.736984	0.725581	0.725146	0.7221	0.723332	0.713914	0.727556	0.73261	0.744489	0.733469	0.742497	0.721603	0.713502	0.706645	0.731152	0.730974	0.735072
GSE1460_NAIVE_CD4_TCELL_CORD_BLOOD_VS_THYMIC_STROMAL_CELL_DN	0.907464	0.925028	0.928249	0.91345	0.92577	0.897211	0.92036	0.86125	0.943428	0.912948	0.900196	0.916428	0.939336	0.912626	0.91545	0.920078	0.909818	0.888252	0.922361	0.927704	0.92054	0.932975	0.94203	0.947272	0.905891	0.942261	0.929009	0.921841	0.923675	0.896281	0.920755	0.902155	0.902287	0.93293	0.926302	0.929512	0.943344	0.85882	0.91277	0.939797	0.906023	0.936622	0.906697	0.934604	0.968666	0.902556	0.919243	0.926037	0.927203
GSE1460_NAIVE_CD4_TCELL_ADULT_BLOOD_VS_THYMIC_STROMAL_CELL_UP	0.791043	0.820745	0.803117	0.818733	0.814316	0.781373	0.808567	0.846836	0.792563	0.799259	0.786575	0.807666	0.819157	0.802954	0.796597	0.802223	0.803747	0.767918	0.820982	0.803527	0.799692	0.807037	0.808532	0.812471	0.817526	0.802038	0.817737	0.804976	0.809048	0.837815	0.801277	0.805901	0.798622	0.814872	0.78617	0.790425	0.794173	0.77793	0.794825	0.795543	0.833109	0.823815	0.810709	0.821375	0.78186	0.801954	0.823	0.815231	0.820325
GSE1460_NAIVE_CD4_TCELL_ADULT_BLOOD_VS_THYMIC_STROMAL_CELL_DN	0.812663	0.887894	0.88908	0.873734	0.890491	0.831321	0.87565	0.80203	0.908393	0.836093	0.813214	0.87009	0.891609	0.868019	0.852043	0.876515	0.865549	0.806708	0.876968	0.891225	0.874584	0.880058	0.903524	0.90507	0.855272	0.897368	0.892231	0.869733	0.875646	0.850418	0.874495	0.855144	0.863206	0.887362	0.892945	0.897012	0.899344	0.769483	0.854006	0.879703	0.858344	0.897874	0.86001	0.89473	0.945582	0.838215	0.876085	0.881037	0.891799
GSE14769_UNSTIM_VS_20MIN_LPS_BMDM_UP	0.474788	0.514697	0.53405	0.519652	0.490842	0.514453	0.517034	0.415954	0.489605	0.470629	0.452076	0.49906	0.49236	0.492395	0.514219	0.483437	0.505223	0.507911	0.506422	0.515325	0.475975	0.52111	0.500327	0.473779	0.487742	0.492694	0.533829	0.515064	0.495072	0.476359	0.486058	0.497496	0.472868	0.5001	0.490749	0.498482	0.527407	0.44809	0.471708	0.487813	0.519413	0.53823	0.518966	0.516291	0.496771	0.456929	0.513895	0.501586	0.508572
GSE14769_UNSTIM_VS_20MIN_LPS_BMDM_DN	0.749146	0.803397	0.815294	0.811247	0.79164	0.785557	0.807773	0.771769	0.79622	0.766499	0.739949	0.77984	0.806062	0.786011	0.800479	0.804184	0.799884	0.745075	0.806303	0.801211	0.781744	0.802614	0.815135	0.786483	0.788809	0.817689	0.803552	0.795799	0.803227	0.785543	0.786433	0.774406	0.778762	0.812151	0.782089	0.792367	0.815771	0.726519	0.791179	0.786552	0.798054	0.826412	0.781581	0.806599	0.834107	0.788336	0.801923	0.810262	0.807569
GSE14769_UNSTIM_VS_40MIN_LPS_BMDM_UP	0.699703	0.701252	0.712861	0.711756	0.690325	0.740879	0.724572	0.625874	0.706274	0.670028	0.690283	0.687317	0.700075	0.668772	0.704251	0.694617	0.711536	0.687591	0.700865	0.740912	0.67564	0.711748	0.702471	0.675528	0.705498	0.711445	0.706411	0.671274	0.710635	0.668615	0.691159	0.675493	0.674701	0.693873	0.688771	0.680136	0.731587	0.639731	0.703158	0.710754	0.716617	0.726863	0.703758	0.706622	0.684185	0.68234	0.727313	0.699289	0.69775
GSE14769_UNSTIM_VS_40MIN_LPS_BMDM_DN	0.783137	0.88972	0.917725	0.894596	0.902872	0.856663	0.882508	0.867228	0.886951	0.869235	0.786884	0.864452	0.887906	0.880133	0.893403	0.888634	0.882076	0.790608	0.896003	0.898058	0.909495	0.871459	0.906102	0.893491	0.868869	0.905152	0.887374	0.907027	0.896778	0.918144	0.871153	0.882694	0.895646	0.906497	0.877593	0.906683	0.901684	0.801725	0.871209	0.861302	0.902738	0.901988	0.873425	0.872865	0.925836	0.879223	0.890973	0.918198	0.91689
GSE14769_UNSTIM_VS_60MIN_LPS_BMDM_UP	0.872415	0.874042	0.883248	0.884818	0.873635	0.871449	0.883338	0.882414	0.859561	0.870057	0.881657	0.867593	0.874896	0.86069	0.882738	0.878252	0.873445	0.871313	0.880248	0.871484	0.875217	0.872087	0.869465	0.867021	0.872498	0.868917	0.882172	0.877258	0.876596	0.88668	0.875338	0.868683	0.87399	0.875719	0.858504	0.869145	0.881273	0.882371	0.869939	0.879841	0.884283	0.866981	0.878919	0.876249	0.864854	0.86754	0.869296	0.872817	0.882074
GSE14769_UNSTIM_VS_60MIN_LPS_BMDM_DN	0.808721	0.921944	0.942062	0.924394	0.932242	0.878726	0.916784	0.896679	0.906926	0.894603	0.79855	0.89469	0.917532	0.916278	0.913897	0.912777	0.908883	0.82066	0.92909	0.930001	0.933874	0.900347	0.936506	0.926608	0.899577	0.944233	0.917006	0.933096	0.926582	0.948479	0.900888	0.911471	0.910922	0.94436	0.896095	0.932732	0.931389	0.818041	0.891045	0.885796	0.932072	0.944468	0.90318	0.913856	0.945895	0.89946	0.924357	0.950349	0.952299
GSE14769_UNSTIM_VS_80MIN_LPS_BMDM_UP	0.857084	0.866266	0.858788	0.86971	0.860667	0.848244	0.867364	0.8893	0.862436	0.872354	0.850505	0.857469	0.875314	0.861874	0.862699	0.862825	0.859112	0.847797	0.867638	0.85107	0.868848	0.863512	0.868759	0.875025	0.857167	0.864669	0.863358	0.865729	0.863185	0.873705	0.866696	0.866322	0.858923	0.877934	0.854829	0.854819	0.869394	0.842284	0.864233	0.870667	0.860057	0.867045	0.8681	0.872877	0.868466	0.862958	0.856879	0.869097	0.869276
GSE14769_UNSTIM_VS_80MIN_LPS_BMDM_DN	0.752074	0.881507	0.909325	0.880483	0.89751	0.831009	0.872495	0.842898	0.864627	0.843786	0.75247	0.843213	0.873032	0.873883	0.8702	0.871141	0.865564	0.758346	0.883804	0.890572	0.892866	0.859653	0.895943	0.877778	0.849459	0.903129	0.87292	0.888067	0.886522	0.912564	0.862497	0.866345	0.885167	0.902761	0.852768	0.892714	0.897068	0.764778	0.847982	0.838372	0.88975	0.904069	0.856898	0.861889	0.899199	0.863977	0.884157	0.908595	0.913652
GSE14769_UNSTIM_VS_120MIN_LPS_BMDM_UP	0.881544	0.885359	0.882286	0.888885	0.88655	0.871341	0.882895	0.910775	0.880514	0.883428	0.869623	0.879319	0.88963	0.875911	0.877024	0.876438	0.881281	0.869255	0.889965	0.878716	0.882105	0.876523	0.886795	0.892672	0.882893	0.890939	0.882665	0.890022	0.878109	0.896589	0.883052	0.879854	0.87362	0.887897	0.874624	0.876032	0.888882	0.88103	0.880655	0.890207	0.888177	0.883326	0.880191	0.892536	0.88629	0.877134	0.882626	0.881615	0.889439
GSE14769_UNSTIM_VS_120MIN_LPS_BMDM_DN	0.794578	0.914714	0.929035	0.915629	0.921727	0.856537	0.906897	0.884731	0.894786	0.884957	0.776925	0.871087	0.90367	0.887876	0.891427	0.891892	0.893575	0.793374	0.911429	0.917492	0.918209	0.881078	0.92526	0.918632	0.885767	0.936953	0.906278	0.914181	0.917366	0.937577	0.891127	0.888667	0.89584	0.93045	0.877419	0.913473	0.928517	0.780712	0.868525	0.875805	0.913972	0.94401	0.88829	0.910155	0.932204	0.885181	0.915328	0.932049	0.942553
GSE14769_UNSTIM_VS_240MIN_LPS_BMDM_UP	0.860707	0.866651	0.872538	0.872104	0.859758	0.832766	0.871181	0.872714	0.875052	0.869705	0.846538	0.863916	0.877759	0.872985	0.868877	0.872073	0.863243	0.845861	0.872302	0.851762	0.867826	0.867144	0.876806	0.885974	0.855506	0.874787	0.871639	0.874255	0.87079	0.873166	0.879983	0.866209	0.868854	0.875449	0.874795	0.865175	0.878187	0.870891	0.869596	0.888659	0.869565	0.863975	0.863129	0.862207	0.885868	0.859782	0.858368	0.875264	0.875376
GSE14769_UNSTIM_VS_240MIN_LPS_BMDM_DN	0.82404	0.86363	0.865375	0.85573	0.86445	0.823539	0.866372	0.852407	0.867252	0.846548	0.79217	0.841299	0.87617	0.858834	0.849913	0.850099	0.853124	0.791675	0.87396	0.863436	0.880099	0.863602	0.882449	0.874073	0.849156	0.878096	0.861732	0.86446	0.87137	0.867164	0.838035	0.856392	0.864309	0.884049	0.848239	0.856931	0.874992	0.780938	0.849068	0.842461	0.84485	0.886551	0.83931	0.876795	0.886273	0.857401	0.867254	0.876139	0.875646
GSE14769_UNSTIM_VS_360MIN_LPS_BMDM_UP	0.898889	0.92113	0.916199	0.920807	0.917835	0.881132	0.913457	0.904002	0.927933	0.925416	0.895925	0.917015	0.928674	0.919484	0.917185	0.9274	0.915452	0.885614	0.921678	0.90432	0.923009	0.922812	0.928989	0.938199	0.903008	0.917982	0.922812	0.91968	0.929933	0.914043	0.934414	0.913736	0.925101	0.92515	0.930058	0.923568	0.93116	0.916812	0.924109	0.954253	0.916883	0.910562	0.919284	0.912931	0.942779	0.902987	0.907213	0.927435	0.927592
GSE14769_UNSTIM_VS_360MIN_LPS_BMDM_DN	0.777824	0.835987	0.825269	0.830487	0.837983	0.797566	0.828817	0.807383	0.827785	0.800386	0.737579	0.81517	0.844047	0.812976	0.801249	0.812796	0.820989	0.782169	0.835468	0.841953	0.838159	0.817946	0.842901	0.844971	0.822178	0.855245	0.827904	0.820963	0.83359	0.83447	0.819241	0.81349	0.801282	0.844934	0.812725	0.823546	0.838213	0.731388	0.793852	0.812354	0.822704	0.859477	0.819839	0.852868	0.853354	0.800175	0.83038	0.837808	0.852378
GSE14769_20MIN_VS_360MIN_LPS_BMDM_UP	0.861106	0.880917	0.879924	0.881042	0.87466	0.848315	0.879237	0.874623	0.882987	0.877773	0.828622	0.870255	0.890821	0.869458	0.875679	0.8727	0.866435	0.852096	0.88774	0.86983	0.878717	0.880246	0.888132	0.898511	0.868474	0.885619	0.882432	0.875138	0.874131	0.87098	0.892808	0.864053	0.867994	0.877374	0.876055	0.876656	0.884435	0.863817	0.879023	0.896293	0.880437	0.879872	0.874021	0.879696	0.906273	0.864518	0.873549	0.879179	0.886069
GSE14769_20MIN_VS_360MIN_LPS_BMDM_DN	0.788229	0.813938	0.806724	0.807645	0.810819	0.79271	0.810176	0.792073	0.807406	0.792555	0.764506	0.80336	0.809549	0.790507	0.794745	0.788899	0.800112	0.795944	0.81335	0.818395	0.808123	0.812705	0.813945	0.819823	0.805393	0.823755	0.806675	0.804424	0.817631	0.816019	0.795267	0.812645	0.780208	0.827297	0.796734	0.803521	0.821165	0.750047	0.797265	0.798724	0.814615	0.837248	0.798956	0.818951	0.836353	0.79376	0.808261	0.822895	0.821602
GSE14769_40MIN_VS_360MIN_LPS_BMDM_UP	0.896962	0.895243	0.899718	0.897063	0.894263	0.87285	0.896911	0.892505	0.907602	0.900899	0.889539	0.891615	0.908214	0.89997	0.900154	0.898639	0.896107	0.868214	0.898073	0.889667	0.895592	0.908655	0.904134	0.91331	0.888351	0.897657	0.900845	0.895173	0.902382	0.89701	0.907277	0.885672	0.897786	0.904699	0.89505	0.894271	0.908985	0.897552	0.903937	0.922513	0.896461	0.896255	0.905189	0.896865	0.916932	0.894419	0.89374	0.898972	0.905212
GSE14769_40MIN_VS_360MIN_LPS_BMDM_DN	0.790619	0.846499	0.837614	0.828914	0.833998	0.810904	0.839042	0.804901	0.834829	0.833613	0.758035	0.83559	0.848251	0.833033	0.827242	0.818117	0.837744	0.801011	0.841698	0.842255	0.838385	0.836643	0.851114	0.840394	0.83783	0.850192	0.837806	0.830782	0.845231	0.837251	0.822688	0.836203	0.822458	0.850058	0.829012	0.832582	0.834748	0.76567	0.828034	0.816279	0.829889	0.864056	0.834375	0.849991	0.852664	0.82526	0.844828	0.853541	0.851348
GSE15215_CD2_POS_VS_NEG_PDC_UP	0.730624	0.766345	0.772076	0.783996	0.764713	0.756065	0.76772	0.688917	0.745458	0.753168	0.709215	0.748469	0.756282	0.735087	0.757966	0.751575	0.753877	0.707597	0.76559	0.771919	0.749299	0.7576	0.759938	0.74357	0.764608	0.760948	0.779512	0.746521	0.759758	0.753008	0.754331	0.752404	0.734069	0.761738	0.762253	0.757446	0.772729	0.708561	0.74943	0.751189	0.776647	0.770315	0.769757	0.764974	0.741792	0.72972	0.766727	0.765109	0.754753
GSE15215_CD2_POS_VS_NEG_PDC_DN	0.912117	0.919829	0.922491	0.920604	0.918395	0.902487	0.921422	0.942643	0.927392	0.918545	0.899139	0.918228	0.924819	0.917828	0.921422	0.924178	0.916909	0.899183	0.923427	0.916689	0.928076	0.92475	0.933753	0.925283	0.926332	0.926768	0.917538	0.92191	0.924104	0.926213	0.920044	0.916799	0.909924	0.926289	0.91299	0.9107	0.913256	0.893607	0.918144	0.921953	0.918127	0.93079	0.914987	0.924298	0.928124	0.927797	0.92827	0.927219	0.921485
GSE15324_NAIVE_VS_ACTIVATED_CD8_TCELL_UP	0.690288	0.776776	0.758712	0.774395	0.75335	0.743384	0.766393	0.733988	0.708797	0.737343	0.702831	0.733463	0.755207	0.729789	0.741451	0.71916	0.752185	0.694812	0.756521	0.756852	0.7487	0.740471	0.749299	0.736593	0.735984	0.748877	0.747736	0.750549	0.758477	0.755882	0.746178	0.740115	0.731554	0.758043	0.718633	0.733777	0.760639	0.722204	0.735835	0.730483	0.776723	0.756987	0.758407	0.747125	0.716075	0.73106	0.763622	0.747135	0.762823
GSE15324_NAIVE_VS_ACTIVATED_CD8_TCELL_DN	0.780577	0.801374	0.805996	0.803255	0.79891	0.783534	0.799952	0.727592	0.802918	0.773108	0.743834	0.793273	0.817081	0.782986	0.788607	0.786266	0.789449	0.770377	0.803845	0.810175	0.796287	0.798208	0.811016	0.807614	0.785586	0.816604	0.805326	0.795024	0.785693	0.774439	0.790953	0.785838	0.786975	0.801287	0.801395	0.803548	0.805894	0.745288	0.795403	0.799388	0.799309	0.816239	0.794067	0.807385	0.834869	0.77979	0.797127	0.80285	0.808383
GSE15324_NAIVE_VS_ACTIVATED_ELF4_KO_CD8_TCELL_UP	0.794539	0.807778	0.80129	0.811914	0.817652	0.810528	0.807441	0.796745	0.778654	0.794333	0.801369	0.78961	0.795337	0.786673	0.791126	0.7901	0.791401	0.797863	0.810828	0.804496	0.79431	0.795408	0.792236	0.790681	0.799861	0.782841	0.804212	0.797382	0.804728	0.80101	0.798206	0.793064	0.79703	0.799213	0.78274	0.795546	0.80014	0.771822	0.78556	0.794162	0.810777	0.796116	0.810067	0.802657	0.780573	0.78022	0.799493	0.797943	0.805629
GSE15324_NAIVE_VS_ACTIVATED_ELF4_KO_CD8_TCELL_DN	0.768813	0.809101	0.807666	0.808769	0.80642	0.774874	0.806817	0.773036	0.821552	0.802659	0.766016	0.810585	0.818421	0.817473	0.80683	0.809844	0.7951	0.770012	0.803136	0.803343	0.812144	0.814147	0.821877	0.829079	0.792537	0.806222	0.820459	0.810342	0.807258	0.796627	0.812969	0.80695	0.813314	0.817585	0.813681	0.821026	0.811499	0.779851	0.817874	0.829691	0.801293	0.805476	0.802582	0.820916	0.843994	0.799643	0.797006	0.820644	0.802443
GSE15324_ELF4_KO_VS_WT_NAIVE_CD8_TCELL_UP	0.741339	0.770019	0.76761	0.774917	0.763061	0.731784	0.775524	0.686899	0.761317	0.750111	0.739154	0.749609	0.757689	0.755771	0.753809	0.75517	0.760297	0.700176	0.769474	0.760128	0.763153	0.765648	0.772994	0.769719	0.747281	0.760694	0.769692	0.758168	0.771567	0.735253	0.765533	0.773001	0.754507	0.761984	0.765268	0.763553	0.776493	0.723083	0.755048	0.769618	0.765728	0.766098	0.767839	0.752786	0.777313	0.732135	0.759357	0.76726	0.762806
GSE15324_ELF4_KO_VS_WT_NAIVE_CD8_TCELL_DN	0.535883	0.586225	0.580644	0.582535	0.558622	0.577568	0.596234	0.459909	0.5647	0.562912	0.550206	0.559199	0.586698	0.558065	0.592084	0.573346	0.589127	0.538411	0.571646	0.600329	0.566754	0.603094	0.59607	0.556576	0.575025	0.602019	0.595663	0.565488	0.60094	0.545565	0.577568	0.547833	0.568668	0.585618	0.569318	0.566984	0.605183	0.538675	0.571349	0.590105	0.591419	0.597657	0.576824	0.600265	0.593957	0.569062	0.598437	0.591903	0.586536
GSE15324_ELF4_KO_VS_WT_ACTIVATED_CD8_TCELL_UP	0.839448	0.840176	0.855294	0.833154	0.838503	0.826953	0.846569	0.814658	0.849673	0.831575	0.830353	0.829845	0.847729	0.827421	0.836445	0.833523	0.833052	0.829499	0.84255	0.849395	0.837751	0.841599	0.856304	0.858044	0.844507	0.855392	0.841526	0.834449	0.833829	0.826175	0.834057	0.830075	0.823157	0.844617	0.840901	0.835339	0.847011	0.795933	0.840716	0.840032	0.824306	0.855776	0.832513	0.854239	0.856353	0.835293	0.843305	0.839797	0.832637
GSE15324_ELF4_KO_VS_WT_ACTIVATED_CD8_TCELL_DN	0.714531	0.766673	0.768241	0.775849	0.761813	0.729283	0.765785	0.715623	0.745645	0.756418	0.713985	0.736818	0.76082	0.740876	0.772957	0.739517	0.763931	0.730663	0.749812	0.763863	0.72707	0.772929	0.774069	0.729216	0.753011	0.762803	0.757614	0.753778	0.765923	0.744471	0.757177	0.739262	0.761554	0.759008	0.741124	0.758682	0.771249	0.731092	0.750816	0.759379	0.778024	0.756953	0.75918	0.758571	0.745448	0.72757	0.759896	0.755843	0.763314
GSE15659_TREG_VS_TCONV_UP	0.59628	0.632974	0.642192	0.630459	0.615014	0.597573	0.623833	0.542945	0.621829	0.605913	0.595081	0.604924	0.625378	0.594746	0.61355	0.599489	0.620478	0.579907	0.628115	0.636362	0.591675	0.620491	0.627044	0.608073	0.626738	0.634792	0.650504	0.622309	0.620706	0.59723	0.616725	0.614397	0.6066	0.61681	0.600943	0.6026	0.619877	0.596908	0.606403	0.603033	0.616441	0.637934	0.628678	0.626066	0.619842	0.583072	0.640087	0.621268	0.629399
GSE15659_TREG_VS_TCONV_DN	0.605091	0.605405	0.619794	0.605491	0.60033	0.599896	0.616297	0.545943	0.606019	0.569406	0.590375	0.591115	0.614753	0.568994	0.602146	0.579916	0.593918	0.587475	0.6096	0.616764	0.590523	0.602739	0.614634	0.590463	0.598963	0.621068	0.609504	0.593219	0.615571	0.580178	0.5988	0.599902	0.562412	0.599048	0.577005	0.594221	0.610725	0.542379	0.590391	0.594131	0.601629	0.631013	0.603337	0.615675	0.617641	0.581629	0.613851	0.605408	0.609011
GSE15659_NAIVE_VS_PTPRC_NEG_CD4_TCELL_UP	0.646297	0.667087	0.666686	0.663548	0.632121	0.664756	0.655258	0.609831	0.64155	0.637855	0.66415	0.628141	0.661559	0.62017	0.657932	0.644402	0.654173	0.623255	0.64587	0.661939	0.626759	0.666402	0.651243	0.637373	0.658094	0.662483	0.659044	0.63683	0.654882	0.639953	0.639173	0.621686	0.622207	0.653343	0.63266	0.640517	0.665615	0.625775	0.648365	0.652338	0.658402	0.66375	0.658827	0.6592	0.670957	0.636216	0.657137	0.635186	0.649166
GSE15659_NAIVE_VS_PTPRC_NEG_CD4_TCELL_DN	0.648291	0.688649	0.685533	0.676844	0.671191	0.639624	0.683735	0.621447	0.684082	0.672118	0.615129	0.678448	0.689413	0.657663	0.678916	0.680513	0.678344	0.618856	0.681703	0.677753	0.684315	0.705508	0.692307	0.666836	0.669245	0.686065	0.695291	0.694231	0.695582	0.663982	0.678644	0.682383	0.674156	0.685826	0.702904	0.687983	0.693184	0.648512	0.672076	0.686608	0.681087	0.688873	0.686324	0.703853	0.706778	0.677618	0.683988	0.69813	0.688275
GSE15659_NAIVE_CD4_TCELL_VS_RESTING_TREG_UP	0.69754	0.734201	0.731131	0.737793	0.720634	0.716006	0.733113	0.684112	0.719314	0.71869	0.717909	0.711535	0.740122	0.707785	0.735695	0.704376	0.732971	0.697593	0.727992	0.729733	0.705761	0.730606	0.729777	0.719918	0.73614	0.724559	0.738267	0.720588	0.730873	0.707563	0.721205	0.71767	0.713119	0.732541	0.720796	0.724007	0.729074	0.69028	0.727909	0.721335	0.729295	0.72954	0.73219	0.728599	0.739506	0.712335	0.726351	0.717047	0.727036
GSE15659_NAIVE_CD4_TCELL_VS_RESTING_TREG_DN	0.646656	0.665158	0.671016	0.665871	0.649876	0.639219	0.665174	0.622142	0.654647	0.647277	0.62502	0.651545	0.663037	0.63762	0.669137	0.666152	0.654662	0.631452	0.666933	0.660856	0.655732	0.664922	0.655947	0.653808	0.657139	0.658864	0.678784	0.665125	0.666821	0.651483	0.66128	0.668042	0.662726	0.658309	0.664871	0.664397	0.65846	0.647386	0.654405	0.675274	0.668658	0.65886	0.670332	0.675776	0.669987	0.645613	0.663022	0.668545	0.659327
GSE15659_NAIVE_CD4_TCELL_VS_NONSUPPRESSIVE_TCELL_UP	0.645476	0.687547	0.678159	0.673582	0.658299	0.68784	0.679818	0.633291	0.651587	0.65397	0.659246	0.657387	0.692938	0.63697	0.681874	0.644934	0.675034	0.656135	0.679332	0.675624	0.639084	0.682246	0.66861	0.650695	0.685557	0.665594	0.687786	0.671319	0.667262	0.656456	0.663275	0.651828	0.649963	0.673356	0.652365	0.665658	0.676194	0.632389	0.660776	0.65697	0.679332	0.675824	0.684939	0.669963	0.676871	0.650996	0.676878	0.661169	0.663776
GSE15659_NAIVE_CD4_TCELL_VS_NONSUPPRESSIVE_TCELL_DN	0.686332	0.706442	0.6997	0.703828	0.693518	0.671175	0.707947	0.65363	0.694259	0.677515	0.668169	0.694615	0.702119	0.671732	0.691969	0.690237	0.68608	0.668226	0.707822	0.695339	0.693437	0.702106	0.70693	0.697573	0.683582	0.703238	0.717058	0.702314	0.708323	0.690786	0.694969	0.698197	0.691324	0.697551	0.702824	0.705316	0.712451	0.69307	0.687655	0.699219	0.714589	0.702148	0.705298	0.712457	0.7184	0.677488	0.694354	0.713672	0.709421
GSE15659_NAIVE_CD4_TCELL_VS_ACTIVATED_TREG_UP	0.600598	0.636984	0.635901	0.634682	0.625618	0.630636	0.641911	0.592167	0.620452	0.613601	0.616458	0.62142	0.634621	0.605215	0.645898	0.606584	0.639248	0.604546	0.631382	0.639061	0.598182	0.640959	0.6241	0.619945	0.640124	0.636672	0.633795	0.621179	0.635969	0.614693	0.635255	0.595286	0.615212	0.626259	0.622673	0.627168	0.637997	0.614193	0.629537	0.630168	0.639106	0.639047	0.642538	0.624721	0.645602	0.620341	0.639468	0.612215	0.623984
GSE15659_NAIVE_CD4_TCELL_VS_ACTIVATED_TREG_DN	0.677236	0.709185	0.704896	0.696708	0.701536	0.670799	0.716107	0.652296	0.714777	0.675733	0.651938	0.696869	0.713073	0.694458	0.695893	0.693348	0.69351	0.656564	0.709611	0.704204	0.711066	0.712173	0.716571	0.704252	0.688121	0.704551	0.719222	0.702539	0.712503	0.695945	0.705106	0.700613	0.697084	0.704528	0.727823	0.716254	0.707996	0.671283	0.695529	0.713818	0.710078	0.705316	0.70022	0.709506	0.728401	0.689142	0.700421	0.715572	0.712795
GSE15659_CD45RA_NEG_CD4_TCELL_VS_RESTING_TREG_UP	0.623189	0.6561	0.658479	0.6721	0.640325	0.644141	0.662019	0.611304	0.648732	0.642375	0.614359	0.635048	0.657926	0.628921	0.655689	0.629507	0.64426	0.615056	0.631838	0.66369	0.637129	0.654599	0.662159	0.641371	0.646988	0.662733	0.65097	0.645591	0.663531	0.636087	0.654647	0.62068	0.64181	0.65451	0.632267	0.643279	0.657126	0.607268	0.652336	0.653458	0.659658	0.661292	0.651121	0.660338	0.658158	0.635271	0.656145	0.641358	0.658323
GSE15659_CD45RA_NEG_CD4_TCELL_VS_RESTING_TREG_DN	0.688577	0.687632	0.682315	0.675341	0.660055	0.678368	0.680326	0.650751	0.69111	0.685174	0.668224	0.684089	0.689784	0.67308	0.701483	0.698822	0.684836	0.67788	0.690415	0.689162	0.665139	0.694496	0.683011	0.671724	0.697733	0.67683	0.697939	0.686173	0.680596	0.656865	0.686758	0.691059	0.682988	0.685301	0.68305	0.67458	0.679907	0.700595	0.686619	0.697579	0.680002	0.685253	0.701632	0.704351	0.692612	0.682009	0.691131	0.684693	0.666947
GSE15659_CD45RA_NEG_CD4_TCELL_VS_NONSUPPRESSIVE_TCELL_UP	0.58907	0.627273	0.614273	0.615648	0.594793	0.629602	0.623599	0.543219	0.604402	0.583588	0.591404	0.590476	0.620844	0.578626	0.619852	0.604124	0.609175	0.615003	0.600758	0.62139	0.586132	0.629411	0.614135	0.593512	0.614698	0.61478	0.619588	0.607044	0.606693	0.59912	0.608441	0.595968	0.596639	0.605511	0.5937	0.60424	0.612367	0.562949	0.595948	0.604937	0.619484	0.623068	0.613528	0.608685	0.619413	0.589982	0.618563	0.60612	0.605237
GSE15659_CD45RA_NEG_CD4_TCELL_VS_NONSUPPRESSIVE_TCELL_DN	0.740198	0.754338	0.752664	0.750274	0.753298	0.727609	0.757108	0.727822	0.746589	0.732245	0.712992	0.741298	0.759639	0.734778	0.74621	0.749476	0.740364	0.720362	0.764542	0.756072	0.745611	0.752559	0.754476	0.756707	0.744392	0.757245	0.760555	0.74937	0.757284	0.746683	0.75447	0.752209	0.739434	0.755982	0.746137	0.73952	0.76044	0.724317	0.742478	0.750687	0.756674	0.766153	0.757929	0.763374	0.766622	0.740068	0.755086	0.757125	0.765609
GSE15659_CD45RA_NEG_CD4_TCELL_VS_ACTIVATED_TREG_UP	0.607168	0.609212	0.626147	0.619257	0.59309	0.643024	0.632141	0.556371	0.606506	0.595535	0.617392	0.591275	0.606435	0.571647	0.622436	0.601879	0.606974	0.607344	0.589829	0.638858	0.577892	0.611466	0.6199	0.601265	0.608658	0.624414	0.612131	0.588968	0.606666	0.586028	0.606965	0.587988	0.59004	0.602107	0.60455	0.606614	0.620391	0.563138	0.604065	0.615508	0.627014	0.628435	0.607244	0.625231	0.61622	0.58817	0.626464	0.598198	0.603131
GSE15659_CD45RA_NEG_CD4_TCELL_VS_ACTIVATED_TREG_DN	0.734802	0.756422	0.765839	0.760415	0.752218	0.727884	0.760047	0.715823	0.746463	0.734093	0.718547	0.750106	0.757167	0.741948	0.754263	0.756325	0.743675	0.720187	0.758952	0.759704	0.748896	0.751082	0.764747	0.745112	0.755397	0.759246	0.76489	0.747667	0.763051	0.750386	0.757167	0.742159	0.748075	0.755865	0.74965	0.748694	0.753498	0.730588	0.749038	0.743146	0.756168	0.768845	0.758125	0.764849	0.770621	0.747399	0.76219	0.766249	0.765332
GSE15659_RESTING_TREG_VS_NONSUPPRESSIVE_TCELL_UP	0.582494	0.61271	0.606453	0.592555	0.561722	0.624292	0.603419	0.541543	0.577733	0.577939	0.620948	0.573618	0.604488	0.555242	0.604028	0.577811	0.585554	0.584518	0.578671	0.600117	0.560375	0.603251	0.578366	0.56731	0.590091	0.588198	0.599581	0.575771	0.581429	0.571839	0.587356	0.572528	0.578543	0.585515	0.573864	0.587069	0.606178	0.566752	0.583413	0.599644	0.598919	0.592253	0.595671	0.594356	0.601462	0.566574	0.600454	0.575678	0.579537
GSE15659_RESTING_TREG_VS_NONSUPPRESSIVE_TCELL_DN	0.706895	0.739743	0.737585	0.743374	0.735901	0.703526	0.75235	0.711725	0.7244	0.713807	0.686111	0.720442	0.740526	0.707319	0.731328	0.72639	0.72371	0.68452	0.738667	0.742139	0.741539	0.737793	0.74189	0.731416	0.717565	0.744311	0.747442	0.73548	0.741114	0.740979	0.739769	0.723163	0.721971	0.738107	0.734609	0.731819	0.744041	0.702363	0.725544	0.732685	0.744611	0.744539	0.730863	0.749443	0.746693	0.717874	0.739719	0.751619	0.751244
GSE15659_RESTING_VS_ACTIVATED_TREG_UP	0.548586	0.579481	0.600328	0.587012	0.561587	0.61489	0.5929	0.520177	0.571877	0.567174	0.586488	0.547679	0.581147	0.547311	0.591957	0.562905	0.580692	0.563532	0.567493	0.598511	0.539977	0.589461	0.581086	0.546254	0.576937	0.584052	0.589799	0.555783	0.578076	0.545441	0.585955	0.553505	0.552719	0.572541	0.56099	0.565491	0.584371	0.522807	0.576048	0.577637	0.598915	0.591439	0.58272	0.585748	0.590869	0.567172	0.596735	0.564103	0.567128
GSE15659_RESTING_VS_ACTIVATED_TREG_DN	0.737598	0.757963	0.758339	0.751847	0.750239	0.715001	0.765945	0.713988	0.757015	0.736837	0.713034	0.745153	0.763377	0.739	0.758302	0.750157	0.741559	0.704196	0.75639	0.754867	0.75982	0.756279	0.763072	0.756904	0.74425	0.756501	0.76752	0.759188	0.767874	0.75115	0.758152	0.738837	0.75081	0.763464	0.749989	0.75383	0.758177	0.723535	0.75251	0.753674	0.754034	0.762941	0.752768	0.75294	0.770787	0.743114	0.761026	0.761204	0.770618
GSE15659_NONSUPPRESSIVE_TCELL_VS_ACTIVATED_TREG_UP	0.566173	0.602711	0.615457	0.606284	0.593238	0.612453	0.606658	0.546326	0.594954	0.576133	0.595983	0.583153	0.582789	0.56397	0.599614	0.577058	0.60109	0.575123	0.586593	0.618394	0.560054	0.594732	0.607235	0.59026	0.587567	0.613918	0.609519	0.582552	0.593768	0.564021	0.602984	0.55614	0.581285	0.589942	0.582332	0.588662	0.620398	0.54503	0.594925	0.594927	0.6184	0.610474	0.58547	0.603653	0.609193	0.577439	0.609734	0.593294	0.592005
GSE15659_NONSUPPRESSIVE_TCELL_VS_ACTIVATED_TREG_DN	0.738097	0.762791	0.762897	0.757999	0.748208	0.715394	0.765432	0.722433	0.767963	0.74048	0.709727	0.752238	0.767932	0.748425	0.755593	0.761036	0.751461	0.705017	0.75252	0.760721	0.76346	0.763515	0.774843	0.751004	0.754157	0.767824	0.765311	0.763922	0.770255	0.750174	0.755984	0.750901	0.755963	0.761394	0.764721	0.754055	0.756183	0.730853	0.749584	0.753311	0.750368	0.76513	0.749166	0.767169	0.780032	0.752798	0.760671	0.771921	0.764286
GSE15733_BM_VS_SPLEEN_MEMORY_CD4_TCELL_UP	0.58916	0.686041	0.68966	0.704501	0.651685	0.631403	0.685115	0.569682	0.638354	0.634912	0.570241	0.648639	0.668991	0.635559	0.67934	0.655326	0.676886	0.571635	0.665806	0.675713	0.655093	0.673212	0.686052	0.648606	0.652786	0.688666	0.692075	0.656048	0.683887	0.632844	0.662772	0.64593	0.645911	0.685569	0.628038	0.639602	0.695793	0.588567	0.640096	0.621735	0.673278	0.697529	0.668105	0.687578	0.645117	0.624918	0.694149	0.686191	0.693439
GSE15733_BM_VS_SPLEEN_MEMORY_CD4_TCELL_DN	0.881282	0.896686	0.909939	0.917213	0.910549	0.881249	0.895768	0.929705	0.890608	0.875256	0.848847	0.883677	0.895118	0.879045	0.880965	0.887608	0.883109	0.859684	0.89393	0.908083	0.889914	0.884001	0.897778	0.890966	0.890109	0.920476	0.901151	0.905457	0.885827	0.940147	0.88174	0.876931	0.87536	0.89458	0.870707	0.891466	0.910805	0.850131	0.880106	0.895221	0.925896	0.913634	0.882224	0.898485	0.899451	0.873877	0.902513	0.898146	0.910174
GSE15750_WT_VS_TRAF6KO_DAY6_EFF_CD8_TCELL_UP	0.762654	0.767393	0.76562	0.762012	0.749744	0.745225	0.764469	0.738418	0.760324	0.759894	0.763979	0.756	0.77557	0.755578	0.757891	0.770346	0.758588	0.739571	0.769492	0.75847	0.752046	0.767381	0.770059	0.768677	0.758072	0.76782	0.767922	0.768416	0.774163	0.762801	0.764077	0.766081	0.755771	0.767674	0.760103	0.758881	0.766589	0.763427	0.766496	0.776081	0.765549	0.764988	0.764163	0.775361	0.778145	0.754978	0.760983	0.75999	0.758917
GSE15750_WT_VS_TRAF6KO_DAY6_EFF_CD8_TCELL_DN	0.668047	0.708795	0.699007	0.693318	0.678427	0.667337	0.702617	0.586402	0.695752	0.678184	0.633557	0.681751	0.691046	0.680389	0.691522	0.677254	0.690627	0.624571	0.689379	0.706494	0.66988	0.703683	0.703619	0.687863	0.691224	0.694758	0.707046	0.675648	0.694039	0.645408	0.694906	0.700461	0.679398	0.70815	0.69076	0.68591	0.701959	0.630666	0.676687	0.676765	0.681343	0.711815	0.690422	0.695924	0.701207	0.660901	0.700526	0.697016	0.677642
GSE15750_WT_VS_TRAF6KO_DAY10_EFF_CD8_TCELL_UP	0.804874	0.841831	0.842779	0.836049	0.833081	0.792029	0.842455	0.790086	0.83032	0.829146	0.780135	0.825933	0.850833	0.832345	0.844598	0.820266	0.837287	0.784561	0.838952	0.829879	0.821568	0.841178	0.851623	0.853147	0.834375	0.84877	0.841685	0.832151	0.842301	0.823595	0.835304	0.829631	0.825692	0.841955	0.820748	0.84197	0.839129	0.799658	0.845271	0.849029	0.833263	0.842022	0.834294	0.851433	0.84616	0.825396	0.8376	0.841865	0.831077
GSE15750_WT_VS_TRAF6KO_DAY10_EFF_CD8_TCELL_DN	0.53045	0.588104	0.600851	0.592207	0.573588	0.54683	0.592023	0.401525	0.579328	0.552596	0.533243	0.579223	0.579744	0.571948	0.574249	0.530335	0.590272	0.515589	0.587392	0.597003	0.553244	0.591738	0.589458	0.568607	0.569706	0.578234	0.60205	0.576389	0.596577	0.533163	0.593067	0.581121	0.565083	0.583434	0.583912	0.572828	0.608581	0.514393	0.554815	0.583787	0.579074	0.599123	0.589249	0.599549	0.568968	0.522458	0.575277	0.591398	0.58978
GSE15750_DAY6_VS_DAY10_EFF_CD8_TCELL_UP	0.614221	0.771265	0.742242	0.795528	0.745135	0.60132	0.757127	0.757475	0.803402	0.804273	0.622205	0.755561	0.817645	0.812256	0.787839	0.795549	0.7513	0.623519	0.7365	0.649946	0.78277	0.796638	0.825846	0.839576	0.674559	0.771846	0.778765	0.800243	0.794191	0.755694	0.840462	0.755228	0.824609	0.776848	0.832358	0.812777	0.805613	0.790679	0.778984	0.873802	0.776367	0.717807	0.758941	0.746446	0.857091	0.730284	0.696316	0.795975	0.766912
GSE15750_DAY6_VS_DAY10_EFF_CD8_TCELL_DN	0.797848	0.820685	0.802533	0.807539	0.814668	0.821277	0.816825	0.830483	0.79289	0.807944	0.80553	0.802822	0.810035	0.808773	0.800252	0.82414	0.809178	0.794718	0.817916	0.812597	0.804668	0.807031	0.809647	0.812653	0.826102	0.814423	0.809588	0.808161	0.806247	0.818733	0.795536	0.820393	0.800023	0.814402	0.799764	0.797588	0.808735	0.785006	0.810071	0.797808	0.816673	0.824134	0.809106	0.813336	0.803653	0.802461	0.818962	0.808736	0.819574
GSE15750_DAY6_VS_DAY10_TRAF6KO_EFF_CD8_TCELL_UP	0.599738	0.769049	0.733255	0.790061	0.735373	0.605061	0.754554	0.760643	0.80325	0.806572	0.622875	0.758193	0.817203	0.820228	0.777641	0.790547	0.7408	0.617051	0.73126	0.646884	0.783548	0.800487	0.822113	0.838738	0.676968	0.76653	0.781866	0.78992	0.785477	0.750532	0.843662	0.754444	0.818338	0.768666	0.829699	0.81534	0.796988	0.789522	0.78279	0.87796	0.771057	0.723477	0.757798	0.753311	0.847648	0.729684	0.693504	0.791182	0.759969
GSE15750_DAY6_VS_DAY10_TRAF6KO_EFF_CD8_TCELL_DN	0.833599	0.841827	0.836781	0.848615	0.858271	0.844664	0.844819	0.873963	0.824334	0.831853	0.838046	0.835189	0.821868	0.844659	0.832849	0.827138	0.834841	0.830689	0.851219	0.850976	0.840391	0.830184	0.826328	0.850577	0.85054	0.829027	0.842019	0.832855	0.835055	0.862499	0.833424	0.846797	0.831801	0.841475	0.831323	0.840346	0.849331	0.79399	0.831905	0.830447	0.852717	0.842877	0.841152	0.830156	0.825144	0.817796	0.838335	0.83837	0.855314
GSE15767_MED_VS_SCS_MAC_LN_UP	0.74166	0.85995	0.862087	0.865841	0.852493	0.765675	0.852612	0.810906	0.807058	0.809381	0.712194	0.823785	0.851323	0.795383	0.814538	0.804864	0.840163	0.739762	0.856627	0.842274	0.835889	0.836475	0.85265	0.843045	0.835794	0.889554	0.85017	0.838454	0.859592	0.846784	0.841635	0.807122	0.792246	0.855302	0.778657	0.81946	0.857251	0.74508	0.799238	0.795759	0.855636	0.889581	0.844027	0.855269	0.864326	0.814467	0.853305	0.851163	0.885799
GSE15767_MED_VS_SCS_MAC_LN_DN	0.84959	0.857982	0.857026	0.862188	0.861237	0.848102	0.860122	0.864711	0.854453	0.845569	0.838428	0.855347	0.856131	0.84806	0.843227	0.852889	0.853585	0.834476	0.864424	0.867878	0.838528	0.853085	0.860339	0.861847	0.864407	0.865157	0.866424	0.85237	0.847016	0.866231	0.847638	0.844536	0.834942	0.868223	0.848451	0.845464	0.867715	0.817128	0.851769	0.851518	0.858604	0.873574	0.846894	0.86445	0.862527	0.851663	0.864167	0.856478	0.858301
GSE15930_NAIVE_VS_24H_IN_VITRO_STIM_CD8_TCELL_UP	0.812418	0.8417	0.840548	0.840076	0.827072	0.825768	0.842883	0.778409	0.810615	0.819578	0.796262	0.815059	0.81845	0.804799	0.830015	0.815515	0.831251	0.794464	0.836111	0.84074	0.803369	0.831543	0.831317	0.812251	0.842756	0.836547	0.842979	0.822962	0.835517	0.811299	0.818598	0.814351	0.804057	0.831484	0.811127	0.806089	0.834685	0.766608	0.797854	0.803682	0.831234	0.853032	0.830804	0.833637	0.818212	0.800832	0.849395	0.831524	0.833646
GSE15930_NAIVE_VS_24H_IN_VITRO_STIM_CD8_TCELL_DN	0.880781	0.921134	0.923131	0.926653	0.907829	0.864546	0.912018	0.91758	0.930926	0.912927	0.879095	0.91084	0.929081	0.929542	0.927866	0.925268	0.900623	0.87263	0.915248	0.881923	0.924811	0.926314	0.928641	0.955007	0.896146	0.918745	0.925936	0.929689	0.931675	0.921546	0.944869	0.900074	0.940016	0.919819	0.93225	0.936498	0.933859	0.931053	0.933154	0.967525	0.924935	0.8998	0.910651	0.909017	0.956144	0.895533	0.891948	0.928337	0.920492
GSE15930_NAIVE_VS_24H_IN_VITRO_STIM_IL12_CD8_TCELL_UP	0.818278	0.854828	0.849644	0.857658	0.846233	0.823899	0.855229	0.7953	0.82095	0.834081	0.787998	0.837308	0.833426	0.821973	0.835938	0.821413	0.847345	0.800133	0.8438	0.85094	0.821299	0.839588	0.844403	0.829788	0.845751	0.841233	0.848618	0.839856	0.848972	0.838756	0.82876	0.834604	0.82097	0.846341	0.824649	0.825044	0.846002	0.762309	0.813547	0.815458	0.852308	0.857207	0.845674	0.843896	0.827278	0.81441	0.857431	0.849663	0.853591
GSE15930_NAIVE_VS_24H_IN_VITRO_STIM_IL12_CD8_TCELL_DN	0.879032	0.921596	0.925524	0.92756	0.91136	0.869351	0.913688	0.917351	0.928204	0.908338	0.883408	0.911801	0.926401	0.929222	0.927947	0.923161	0.902229	0.878321	0.918083	0.886382	0.922651	0.925334	0.925194	0.956623	0.898132	0.921603	0.927939	0.928959	0.927568	0.92417	0.943504	0.89804	0.939404	0.916684	0.927784	0.934438	0.932153	0.93408	0.933902	0.961028	0.926557	0.901853	0.910748	0.907866	0.951008	0.894188	0.896092	0.927445	0.922706
GSE15930_NAIVE_VS_24H_IN_VITRO_STIM_INFAB_CD8_TCELL_UP	0.808534	0.84532	0.842509	0.844795	0.833504	0.816249	0.838463	0.776757	0.802945	0.820836	0.79588	0.825889	0.818219	0.805255	0.826562	0.819032	0.834764	0.80569	0.8356	0.841607	0.811197	0.831727	0.830824	0.82098	0.83985	0.832246	0.841791	0.824855	0.83366	0.823158	0.816786	0.817901	0.809568	0.83001	0.812144	0.8184	0.833166	0.780232	0.798428	0.801146	0.835887	0.847762	0.838182	0.835831	0.814609	0.7943	0.845481	0.83395	0.838361
GSE15930_NAIVE_VS_24H_IN_VITRO_STIM_INFAB_CD8_TCELL_DN	0.874052	0.917011	0.918809	0.921197	0.903317	0.858235	0.905976	0.912529	0.923338	0.904939	0.87322	0.903875	0.922909	0.9208	0.923039	0.918617	0.895788	0.864603	0.910953	0.879878	0.920273	0.920867	0.924054	0.951471	0.89337	0.915121	0.921213	0.925327	0.925308	0.918434	0.937435	0.892167	0.934449	0.914404	0.923976	0.929895	0.925819	0.923843	0.92658	0.956593	0.919983	0.895562	0.904507	0.904594	0.949999	0.890903	0.889333	0.923865	0.915846
GSE15930_NAIVE_VS_48H_IN_VITRO_STIM_CD8_TCELL_UP	0.75778	0.801687	0.806766	0.810292	0.802898	0.78264	0.797088	0.759502	0.772582	0.775576	0.745721	0.778828	0.799043	0.771758	0.782235	0.776356	0.787529	0.757603	0.801422	0.81357	0.787877	0.791351	0.793377	0.787162	0.792977	0.816668	0.796147	0.79619	0.79544	0.796707	0.779168	0.769279	0.766422	0.799857	0.770962	0.793713	0.806615	0.72925	0.767121	0.782262	0.80571	0.823882	0.799568	0.810708	0.789153	0.767258	0.80546	0.80374	0.819036
GSE15930_NAIVE_VS_48H_IN_VITRO_STIM_CD8_TCELL_DN	0.97096	0.991039	0.994245	0.996441	0.983999	0.950962	0.989205	0.978119	1.00534	0.998876	0.985263	0.995262	1.003	0.995004	1.00509	1.00359	0.979487	0.960906	0.988461	0.966096	0.991675	1.0046	0.996445	1.01349	0.978603	0.983186	0.995866	0.994112	0.998626	0.988223	1.01185	0.980698	1.0105	0.989216	1.00198	1.00529	0.999366	1.01357	1.0038	1.03413	0.993562	0.970453	0.989123	0.98239	1.01254	0.977961	0.972416	0.996289	0.992102
GSE15930_NAIVE_VS_48H_IN_VITRO_STIM_IL12_CD8_TCELL_UP	0.779786	0.825207	0.824154	0.834356	0.818509	0.792735	0.828614	0.789543	0.798783	0.816538	0.776344	0.808966	0.817412	0.808019	0.819131	0.788304	0.817413	0.77587	0.824242	0.828859	0.806924	0.824951	0.830887	0.812538	0.820998	0.833883	0.822865	0.816026	0.821686	0.814087	0.815684	0.823001	0.801835	0.829006	0.801552	0.808628	0.824003	0.764302	0.797488	0.80975	0.831229	0.838741	0.822352	0.828294	0.799734	0.787139	0.832605	0.830307	0.833979
GSE15930_NAIVE_VS_48H_IN_VITRO_STIM_IL12_CD8_TCELL_DN	0.956115	0.978154	0.975424	0.97842	0.966813	0.934412	0.970673	0.952589	0.987656	0.97424	0.95495	0.98025	0.983162	0.976326	0.97978	0.980921	0.960899	0.939913	0.973779	0.950306	0.978167	0.985325	0.980421	0.995874	0.958552	0.970405	0.980643	0.979441	0.976561	0.966958	0.991597	0.960578	0.983454	0.971127	0.983803	0.986063	0.984108	0.982285	0.986165	1.0109	0.973197	0.95992	0.968828	0.969895	0.998843	0.951092	0.956402	0.980734	0.975681
GSE15930_NAIVE_VS_48H_IN_VITRO_STIM_IFNAB_CD8_TCELL_UP	0.774777	0.814137	0.815577	0.809216	0.809085	0.793296	0.814542	0.732078	0.792704	0.806098	0.747798	0.797242	0.809649	0.788516	0.797474	0.772385	0.805713	0.764917	0.806926	0.825134	0.796619	0.805658	0.806925	0.788405	0.806059	0.822075	0.815634	0.805573	0.811191	0.7947	0.796494	0.804836	0.776434	0.804066	0.796086	0.787439	0.812352	0.748027	0.790205	0.789373	0.803253	0.826238	0.813571	0.811366	0.794449	0.778174	0.81807	0.810788	0.819127
GSE15930_NAIVE_VS_48H_IN_VITRO_STIM_IFNAB_CD8_TCELL_DN	0.973439	0.976064	0.979995	0.978958	0.967144	0.950549	0.973064	0.962441	0.986141	0.973256	0.963803	0.975556	0.981141	0.976411	0.982665	0.979403	0.961261	0.954476	0.976617	0.956483	0.96927	0.98461	0.976783	0.994361	0.967823	0.970965	0.978694	0.978355	0.976233	0.970635	0.986567	0.963793	0.980612	0.973961	0.981644	0.983854	0.982791	0.985285	0.990143	1.00943	0.974192	0.960272	0.969353	0.969822	0.995044	0.96077	0.961657	0.980827	0.974798
GSE15930_NAIVE_VS_72H_IN_VITRO_STIM_CD8_TCELL_UP	0.781794	0.817493	0.818564	0.816712	0.794894	0.801324	0.816569	0.736045	0.791967	0.80501	0.777175	0.805448	0.804459	0.789462	0.81567	0.797125	0.804152	0.765202	0.807386	0.812624	0.794098	0.813348	0.817419	0.808627	0.817093	0.809673	0.820443	0.802159	0.81449	0.781512	0.799862	0.791952	0.792434	0.814731	0.796241	0.795804	0.810284	0.751719	0.789576	0.789701	0.799544	0.824181	0.821983	0.819976	0.794898	0.781499	0.825394	0.813669	0.809541
GSE15930_NAIVE_VS_72H_IN_VITRO_STIM_CD8_TCELL_DN	0.847158	0.904711	0.901313	0.915776	0.894737	0.838861	0.901644	0.898712	0.900593	0.898993	0.841527	0.893829	0.910759	0.902601	0.908647	0.901294	0.89037	0.847929	0.898066	0.858438	0.903841	0.913108	0.918933	0.927183	0.874478	0.904519	0.906128	0.910356	0.911618	0.903986	0.923047	0.880198	0.918399	0.904037	0.904281	0.908172	0.912222	0.89397	0.90671	0.935129	0.911257	0.885783	0.895769	0.888024	0.927995	0.883701	0.881063	0.90907	0.902799
GSE15930_NAIVE_VS_72H_IN_VITRO_STIM_IL12_CD8_TCELL_UP	0.829355	0.8625	0.861411	0.867137	0.848471	0.845782	0.865002	0.822176	0.836943	0.845124	0.81417	0.849306	0.848536	0.829463	0.856072	0.835578	0.852268	0.824848	0.85345	0.868187	0.83723	0.853647	0.859166	0.84649	0.862321	0.869247	0.863549	0.846994	0.856027	0.847678	0.842248	0.838593	0.829836	0.85476	0.841914	0.833766	0.858059	0.79074	0.834262	0.838759	0.858366	0.871962	0.856383	0.857527	0.843687	0.831999	0.872012	0.860583	0.860211
GSE15930_NAIVE_VS_72H_IN_VITRO_STIM_IL12_CD8_TCELL_DN	0.856832	0.907626	0.914528	0.912575	0.902046	0.862158	0.900966	0.883131	0.900393	0.890216	0.851008	0.895403	0.902534	0.896551	0.900555	0.90008	0.890343	0.865492	0.906327	0.88261	0.909224	0.908432	0.910473	0.929997	0.886432	0.909714	0.909313	0.90963	0.907018	0.907357	0.913555	0.882592	0.904929	0.904859	0.899211	0.909364	0.916447	0.876451	0.903794	0.913909	0.91432	0.903032	0.897767	0.886836	0.923198	0.880692	0.88811	0.914267	0.913897
GSE15930_NAIVE_VS_72H_IN_VITRO_STIM_IFNAB_CD8_TCELL_UP	0.796116	0.818044	0.814796	0.811341	0.795603	0.805851	0.812944	0.758516	0.788372	0.794503	0.794217	0.801088	0.797965	0.781058	0.814402	0.789543	0.803118	0.790755	0.81096	0.816582	0.789353	0.805031	0.804203	0.797282	0.815606	0.800614	0.818219	0.789808	0.802234	0.784503	0.794626	0.78471	0.783997	0.802005	0.795181	0.780517	0.811608	0.76057	0.781449	0.784534	0.811877	0.826912	0.811782	0.810635	0.785021	0.766968	0.825161	0.812203	0.806968
GSE15930_NAIVE_VS_72H_IN_VITRO_STIM_IFNAB_CD8_TCELL_DN	0.863223	0.913646	0.914195	0.924106	0.904793	0.854351	0.908409	0.912266	0.918537	0.910594	0.864721	0.903046	0.917553	0.920067	0.919469	0.915513	0.89756	0.861977	0.911962	0.868931	0.91781	0.927157	0.927465	0.950056	0.885295	0.911693	0.917603	0.917654	0.919007	0.912666	0.936399	0.895691	0.934088	0.91657	0.922542	0.925241	0.924584	0.903255	0.919261	0.948436	0.918529	0.89936	0.903468	0.900684	0.943319	0.892083	0.888235	0.92321	0.917052
GSE15930_NAIVE_VS_72H_IN_VITRO_STIM_TRICHOSTATINA_CD8_TCELL_UP	0.812525	0.856391	0.849873	0.854688	0.841158	0.830405	0.841833	0.8443	0.827752	0.832997	0.798448	0.834975	0.838327	0.822638	0.830669	0.844878	0.833203	0.808394	0.834306	0.842539	0.836389	0.840394	0.851576	0.843331	0.841572	0.85198	0.845009	0.844686	0.842264	0.856516	0.832031	0.826707	0.828818	0.850436	0.834196	0.831132	0.844365	0.769504	0.827298	0.830647	0.846462	0.863385	0.836767	0.848165	0.845676	0.827652	0.853696	0.848415	0.852057
GSE15930_NAIVE_VS_72H_IN_VITRO_STIM_TRICHOSTATINA_CD8_TCELL_DN	0.862763	0.922516	0.920512	0.929537	0.912542	0.857486	0.911164	0.915058	0.914657	0.908155	0.865072	0.909149	0.922477	0.917354	0.921598	0.916752	0.9018	0.864726	0.914485	0.876997	0.92109	0.921644	0.919146	0.945019	0.894736	0.916899	0.923491	0.924525	0.922478	0.926063	0.935549	0.894031	0.934796	0.911022	0.918769	0.930905	0.928636	0.917337	0.924174	0.952071	0.93212	0.89713	0.913836	0.899641	0.938938	0.88989	0.892682	0.920676	0.921558
GSE15930_STIM_VS_STIM_AND_IL12_24H_CD8_T_CELL_UP	0.831979	0.886942	0.882578	0.887117	0.874944	0.829429	0.884753	0.856052	0.864997	0.864498	0.832202	0.866847	0.886424	0.864048	0.874727	0.851378	0.871964	0.817669	0.874659	0.876025	0.855437	0.875773	0.888897	0.855521	0.876683	0.891548	0.878244	0.880816	0.884829	0.877968	0.876358	0.854072	0.871511	0.888973	0.855847	0.860523	0.877714	0.830976	0.870944	0.870148	0.875259	0.890087	0.874376	0.874335	0.888762	0.853465	0.878803	0.878936	0.889775
GSE15930_STIM_VS_STIM_AND_IL12_24H_CD8_T_CELL_DN	0.720982	0.729174	0.743224	0.743409	0.738288	0.738194	0.724683	0.653728	0.707068	0.692691	0.70322	0.707527	0.691795	0.697291	0.721429	0.716934	0.723995	0.70801	0.725169	0.754795	0.702099	0.732161	0.720442	0.71226	0.72004	0.740627	0.732388	0.702585	0.720728	0.702933	0.710906	0.711121	0.701058	0.717925	0.703124	0.726499	0.750553	0.684923	0.691041	0.714022	0.735826	0.740859	0.722459	0.731664	0.71483	0.686763	0.728109	0.729766	0.716506
GSE15930_STIM_VS_STIM_AND_IFNAB_24H_CD8_T_CELL_UP	0.774158	0.803629	0.809365	0.817702	0.798985	0.779712	0.805783	0.753701	0.78086	0.783287	0.76729	0.793332	0.789915	0.778449	0.799134	0.77846	0.795726	0.760708	0.791343	0.806826	0.783374	0.793772	0.800939	0.791765	0.795135	0.805683	0.800755	0.800243	0.807461	0.802547	0.792914	0.784021	0.78586	0.799123	0.776474	0.79306	0.811735	0.77335	0.794655	0.796299	0.806688	0.797071	0.801853	0.801711	0.797576	0.769859	0.796176	0.801699	0.804899
GSE15930_STIM_VS_STIM_AND_IFNAB_24H_CD8_T_CELL_DN	0.754259	0.80819	0.810328	0.823758	0.808784	0.788897	0.798787	0.749086	0.79013	0.75981	0.765917	0.776314	0.784537	0.778366	0.791386	0.783768	0.789671	0.741021	0.791273	0.82287	0.779077	0.791622	0.803684	0.793677	0.792901	0.815662	0.801263	0.784707	0.792734	0.797543	0.781941	0.77916	0.77183	0.799049	0.76953	0.790972	0.816675	0.745691	0.765267	0.785029	0.806867	0.814897	0.788274	0.795224	0.789454	0.756488	0.808666	0.803647	0.801728
GSE15930_STIM_VS_STIM_AND_TRICHOSTATINA_24H_CD8_T_CELL_UP	0.655439	0.704072	0.704181	0.719134	0.700688	0.680253	0.696999	0.601574	0.660404	0.651796	0.660851	0.67928	0.674137	0.654392	0.685523	0.652591	0.688044	0.640048	0.672736	0.717885	0.651639	0.693668	0.686817	0.655098	0.694683	0.709006	0.702783	0.688533	0.69181	0.69085	0.673515	0.665678	0.657119	0.682266	0.652634	0.672926	0.718813	0.606696	0.676393	0.678383	0.721369	0.703996	0.687343	0.694059	0.679785	0.643314	0.699139	0.697997	0.690404
GSE15930_STIM_VS_STIM_AND_TRICHOSTATINA_24H_CD8_T_CELL_DN	0.881776	0.889127	0.896788	0.899079	0.879435	0.867548	0.885766	0.876185	0.882959	0.87249	0.872801	0.868129	0.889734	0.868076	0.893664	0.873213	0.880555	0.863517	0.881387	0.892779	0.864858	0.889936	0.898766	0.884651	0.891636	0.897623	0.88904	0.871572	0.888834	0.875043	0.879923	0.867387	0.874441	0.892227	0.865555	0.872677	0.886135	0.845934	0.872692	0.883998	0.887612	0.900583	0.883907	0.88946	0.895719	0.863871	0.899508	0.889868	0.886078
GSE15930_STIM_VS_STIM_AND_IL12_48H_CD8_T_CELL_UP	0.870946	0.948514	0.943453	0.961109	0.95177	0.902312	0.942132	0.974544	0.922515	0.932311	0.871852	0.935117	0.940961	0.93375	0.928936	0.924075	0.932169	0.8815	0.942628	0.927213	0.941025	0.942673	0.938176	0.934805	0.937174	0.946173	0.940123	0.950018	0.944083	0.978119	0.9402	0.928789	0.93298	0.939295	0.916475	0.932172	0.93596	0.905901	0.934544	0.925511	0.965477	0.943987	0.935077	0.937259	0.919928	0.92448	0.943078	0.943637	0.955281
GSE15930_STIM_VS_STIM_AND_IL12_48H_CD8_T_CELL_DN	0.811117	0.882824	0.896221	0.891819	0.888703	0.837836	0.879443	0.843603	0.879986	0.863149	0.78646	0.866965	0.882174	0.865691	0.871937	0.866153	0.869732	0.824313	0.883271	0.877585	0.880787	0.879617	0.894818	0.892896	0.868907	0.907529	0.886536	0.88348	0.883364	0.893768	0.871307	0.866327	0.875261	0.885695	0.861757	0.88083	0.891289	0.797771	0.861843	0.862124	0.883374	0.90069	0.865774	0.877302	0.903661	0.866608	0.883566	0.895887	0.901715
GSE15930_STIM_VS_STIM_AND_IFNAB_48H_CD8_T_CELL_UP	0.89729	0.961791	0.965757	0.980482	0.972441	0.914256	0.961769	0.977888	0.954462	0.951156	0.909251	0.949886	0.963366	0.954874	0.950703	0.93908	0.953043	0.907062	0.966818	0.946428	0.959789	0.958638	0.965387	0.961895	0.945456	0.972463	0.969441	0.968985	0.960418	0.988942	0.967968	0.944848	0.95732	0.960231	0.947147	0.957779	0.975443	0.927679	0.948625	0.965323	0.982494	0.957598	0.961222	0.953151	0.959336	0.93642	0.954048	0.971108	0.974526
GSE15930_STIM_VS_STIM_AND_IFNAB_48H_CD8_T_CELL_DN	0.776357	0.865961	0.860345	0.859489	0.843497	0.796739	0.859714	0.859359	0.819146	0.846542	0.758256	0.823682	0.848106	0.8332	0.842648	0.823234	0.842215	0.772315	0.851809	0.822697	0.855198	0.84768	0.858969	0.850619	0.83281	0.864394	0.843022	0.844732	0.854755	0.861062	0.834827	0.828198	0.860555	0.869044	0.80902	0.842102	0.851172	0.78084	0.833014	0.820239	0.841451	0.866094	0.83504	0.865513	0.852941	0.826363	0.858521	0.848837	0.870583
GSE15930_STIM_VS_STIM_AND_TRICHOSTATINA_48H_CD8_T_CELL_UP	0.851417	0.925177	0.923071	0.931704	0.928828	0.859562	0.920629	0.872652	0.918361	0.895863	0.826932	0.90141	0.922227	0.901894	0.910468	0.905164	0.908618	0.860662	0.925053	0.921777	0.912682	0.916791	0.921997	0.924992	0.913024	0.934928	0.927758	0.916725	0.919335	0.927209	0.91713	0.903493	0.899404	0.92026	0.902275	0.920737	0.930434	0.861126	0.902431	0.910027	0.931746	0.938061	0.90632	0.916698	0.932448	0.898859	0.918338	0.926451	0.935545
GSE15930_STIM_VS_STIM_AND_TRICHOSTATINA_48H_CD8_T_CELL_DN	0.844372	0.905319	0.892566	0.897483	0.888921	0.851691	0.903256	0.904464	0.860389	0.896326	0.844672	0.869941	0.891646	0.875829	0.891386	0.881417	0.882082	0.843771	0.893634	0.87855	0.896703	0.89524	0.895182	0.887981	0.88119	0.892913	0.885276	0.890548	0.909471	0.904259	0.882464	0.882229	0.900743	0.906299	0.867109	0.887853	0.889079	0.836105	0.885901	0.870745	0.885057	0.90506	0.881161	0.900086	0.88185	0.876855	0.89597	0.889544	0.906411
GSE15930_STIM_VS_STIM_AND_IL12_72H_CD8_T_CELL_UP	0.829166	0.867442	0.869114	0.875542	0.869358	0.817933	0.868415	0.86302	0.853696	0.857798	0.811717	0.847825	0.85645	0.858296	0.862476	0.842443	0.860196	0.804328	0.860703	0.860132	0.847645	0.858913	0.871881	0.853462	0.86393	0.870578	0.868787	0.865144	0.867239	0.857926	0.858904	0.844922	0.847446	0.870216	0.84697	0.850877	0.862416	0.804703	0.854032	0.850797	0.857544	0.872659	0.849216	0.867925	0.862617	0.848972	0.864993	0.863772	0.864778
GSE15930_STIM_VS_STIM_AND_IL12_72H_CD8_T_CELL_DN	0.741368	0.75763	0.772127	0.771208	0.754421	0.751983	0.7597	0.657714	0.726761	0.707639	0.735163	0.736412	0.730456	0.716927	0.749545	0.734859	0.743566	0.708255	0.745436	0.776237	0.723349	0.751503	0.740472	0.738224	0.7545	0.767497	0.754356	0.72201	0.747702	0.728122	0.74399	0.728152	0.729108	0.74652	0.717779	0.726785	0.772325	0.690131	0.72523	0.748627	0.762162	0.768575	0.755569	0.757216	0.736722	0.699364	0.759921	0.749183	0.746753
GSE15930_STIM_VS_STIM_AND_IFNAB_72H_CD8_T_CELL_UP	0.68155	0.705701	0.712237	0.720745	0.713932	0.695333	0.701683	0.642227	0.665299	0.665911	0.665339	0.692794	0.678692	0.660579	0.690502	0.664998	0.699617	0.666194	0.689173	0.72558	0.657729	0.689288	0.689266	0.657139	0.702532	0.71433	0.70549	0.690764	0.696995	0.696922	0.693342	0.671726	0.654462	0.688758	0.666023	0.683399	0.705381	0.615286	0.6673	0.67184	0.731207	0.716697	0.696194	0.700025	0.677507	0.662403	0.708027	0.712418	0.702568
GSE15930_STIM_VS_STIM_AND_IFNAB_72H_CD8_T_CELL_DN	0.898199	0.910198	0.921454	0.91827	0.895686	0.891016	0.911275	0.890486	0.904895	0.901968	0.890148	0.908079	0.915751	0.906502	0.91722	0.915659	0.899203	0.878806	0.90435	0.910117	0.907042	0.915812	0.915036	0.920173	0.906791	0.917453	0.913898	0.917062	0.91367	0.908269	0.917099	0.904699	0.909046	0.91497	0.900239	0.902201	0.912849	0.892365	0.916491	0.923806	0.907569	0.911437	0.904947	0.915101	0.918688	0.896067	0.915975	0.915865	0.91599
GSE15930_STIM_VS_STIM_AND_TRICHOSTATINA_72H_CD8_T_CELL_UP	0.856517	0.879098	0.879564	0.885648	0.874256	0.849828	0.883516	0.853151	0.86261	0.864367	0.837086	0.871278	0.866583	0.864621	0.873996	0.861177	0.872346	0.84071	0.880705	0.886759	0.849576	0.879701	0.883572	0.848742	0.885094	0.882292	0.880369	0.866346	0.880492	0.859695	0.872101	0.854603	0.856939	0.872026	0.858733	0.842951	0.873587	0.826797	0.858997	0.857678	0.880966	0.894588	0.864669	0.882797	0.863022	0.865076	0.881352	0.882821	0.876658
GSE15930_STIM_VS_STIM_AND_TRICHOSTATINA_72H_CD8_T_CELL_DN	0.767661	0.796382	0.800991	0.795546	0.785728	0.766732	0.785791	0.704373	0.769423	0.760468	0.760033	0.775237	0.773144	0.76763	0.786979	0.776786	0.785142	0.749583	0.775797	0.796298	0.770639	0.787284	0.770986	0.784797	0.779606	0.779268	0.791201	0.776848	0.786435	0.767106	0.783038	0.781942	0.791472	0.778688	0.763717	0.784046	0.797598	0.766195	0.782753	0.787246	0.788877	0.785854	0.796171	0.783229	0.776126	0.750983	0.78419	0.776417	0.786884
GSE16522_MEMORY_VS_NAIVE_CD8_TCELL_UP	0.865583	0.880723	0.893778	0.878821	0.874782	0.861674	0.882551	0.85512	0.886514	0.88094	0.860125	0.877074	0.884868	0.869137	0.88014	0.875786	0.87837	0.855399	0.890169	0.873881	0.883453	0.885378	0.884012	0.877631	0.879285	0.892194	0.885391	0.880949	0.884485	0.880612	0.877633	0.869279	0.865557	0.881328	0.86723	0.879631	0.883215	0.848796	0.880124	0.879852	0.883991	0.885226	0.876283	0.880379	0.890929	0.878069	0.880624	0.883616	0.884267
GSE16522_MEMORY_VS_NAIVE_CD8_TCELL_DN	0.691046	0.742359	0.744635	0.744965	0.725417	0.706748	0.74657	0.694035	0.736302	0.742584	0.686031	0.73808	0.749917	0.736501	0.737418	0.735837	0.736289	0.695612	0.742016	0.738812	0.729197	0.759025	0.754159	0.760555	0.738233	0.75984	0.751389	0.751099	0.748379	0.734086	0.735887	0.754105	0.734522	0.752198	0.72476	0.742638	0.754352	0.714802	0.741802	0.746997	0.740024	0.761383	0.740718	0.755109	0.750961	0.733462	0.740499	0.746182	0.738458
GSE16522_MEMORY_VS_NAIVE_ANTI_CD3CD28_STIM_CD8_TCELL_UP	0.870307	0.90233	0.909405	0.901362	0.899368	0.865858	0.898977	0.872904	0.901323	0.89573	0.859245	0.892817	0.904752	0.890443	0.894282	0.898221	0.89602	0.858834	0.900132	0.901705	0.893065	0.90245	0.906224	0.90206	0.891588	0.918136	0.903076	0.908166	0.904605	0.908231	0.895644	0.893104	0.871854	0.912942	0.886968	0.890712	0.906266	0.838524	0.89511	0.897148	0.9021	0.916298	0.891734	0.904344	0.911834	0.897463	0.9005	0.904583	0.913532
GSE16522_MEMORY_VS_NAIVE_ANTI_CD3CD28_STIM_CD8_TCELL_DN	0.788454	0.872664	0.879368	0.893929	0.880663	0.810338	0.877491	0.882851	0.83813	0.840995	0.782702	0.845706	0.856081	0.843993	0.850444	0.826111	0.857382	0.804154	0.876876	0.850398	0.860434	0.861205	0.861888	0.87037	0.854876	0.878595	0.866745	0.870519	0.867978	0.8944	0.856181	0.844438	0.860006	0.872043	0.822426	0.86338	0.864049	0.811257	0.846078	0.8422	0.886499	0.873749	0.849839	0.860906	0.855698	0.829027	0.862271	0.864583	0.890835
GSE16522_ANTI_CD3CD28_STIM_VS_UNSTIM_MEMORY_CD8_TCELL_UP	0.744523	0.819047	0.817682	0.805546	0.800981	0.780513	0.816232	0.754179	0.817217	0.807628	0.757604	0.80567	0.818942	0.807768	0.806235	0.815378	0.796738	0.745862	0.81633	0.820647	0.802962	0.812309	0.822965	0.828857	0.809252	0.822282	0.817185	0.820566	0.809246	0.800411	0.805605	0.811207	0.801372	0.821626	0.809358	0.811843	0.820873	0.775995	0.807957	0.811364	0.807384	0.834337	0.803668	0.828102	0.83234	0.799782	0.818367	0.820732	0.811449
GSE16522_ANTI_CD3CD28_STIM_VS_UNSTIM_MEMORY_CD8_TCELL_DN	0.87983	0.891343	0.901715	0.904815	0.895609	0.878023	0.89287	0.922094	0.872031	0.884543	0.874008	0.877206	0.889268	0.86876	0.884045	0.878822	0.886115	0.873532	0.905898	0.880982	0.885085	0.888113	0.885951	0.886867	0.891288	0.899129	0.894266	0.886627	0.890071	0.910282	0.886132	0.870935	0.870858	0.88823	0.867521	0.877487	0.895884	0.86048	0.878333	0.885925	0.902675	0.892934	0.892111	0.884844	0.889198	0.876757	0.89271	0.883526	0.902904
GSE16522_ANTI_CD3CD28_STIM_VS_UNSTIM_NAIVE_CD8_TCELL_UP	0.742554	0.77286	0.79057	0.762988	0.766142	0.767238	0.766992	0.71737	0.766803	0.751155	0.759667	0.752627	0.763937	0.760774	0.769825	0.768398	0.744864	0.755535	0.776088	0.769108	0.754679	0.764331	0.770051	0.789717	0.77483	0.765215	0.782784	0.758113	0.757335	0.764501	0.766813	0.75643	0.761338	0.76853	0.759099	0.769222	0.771461	0.754579	0.767741	0.768926	0.764472	0.778303	0.765221	0.781255	0.788939	0.728951	0.763448	0.777485	0.763872
GSE16522_ANTI_CD3CD28_STIM_VS_UNSTIM_NAIVE_CD8_TCELL_DN	0.857533	0.875424	0.881958	0.887201	0.877726	0.857241	0.88949	0.881874	0.868473	0.871748	0.840716	0.863492	0.875869	0.875788	0.873402	0.867142	0.874658	0.864142	0.8898	0.866038	0.865429	0.878744	0.881823	0.879961	0.863363	0.885928	0.881677	0.875185	0.875522	0.890932	0.884532	0.869154	0.865219	0.875993	0.868073	0.865027	0.881656	0.851441	0.865808	0.878269	0.889154	0.878878	0.869756	0.869497	0.873483	0.863831	0.873181	0.876378	0.88429
GSE16755_CTRL_VS_IFNA_TREATED_MAC_UP	0.85171	0.872434	0.862117	0.869881	0.875509	0.84765	0.868229	0.900773	0.86723	0.866548	0.835289	0.85891	0.871596	0.870327	0.858662	0.86128	0.865371	0.843643	0.875913	0.870143	0.866982	0.867708	0.871261	0.87994	0.87228	0.880234	0.866241	0.862516	0.864804	0.878049	0.869741	0.861887	0.845179	0.87581	0.860758	0.859217	0.872269	0.821521	0.852381	0.871453	0.87192	0.892012	0.855849	0.873608	0.887591	0.866321	0.873688	0.872252	0.884231
GSE16755_CTRL_VS_IFNA_TREATED_MAC_DN	0.748324	0.866872	0.879565	0.879807	0.873397	0.772675	0.862452	0.875496	0.835241	0.83094	0.732487	0.809422	0.853255	0.839198	0.84708	0.824411	0.845727	0.750498	0.876843	0.842527	0.884071	0.84683	0.884723	0.878761	0.829897	0.87341	0.857473	0.858069	0.865795	0.888296	0.836389	0.832195	0.886366	0.889674	0.824057	0.865745	0.863772	0.736462	0.826712	0.82036	0.870598	0.885032	0.831444	0.85483	0.879737	0.83135	0.863891	0.870148	0.888768
GSE17580_TREG_VS_TEFF_UP	0.742909	0.813667	0.821756	0.816264	0.809597	0.773082	0.817496	0.740017	0.806048	0.791342	0.749388	0.795074	0.802799	0.781397	0.799703	0.788839	0.804889	0.752059	0.797982	0.80896	0.796324	0.81658	0.820564	0.821444	0.798849	0.824562	0.81724	0.799667	0.816948	0.802279	0.799052	0.782989	0.795559	0.808633	0.792208	0.812236	0.81214	0.765154	0.807305	0.800019	0.812341	0.82133	0.801424	0.806282	0.814545	0.790303	0.800857	0.807041	0.829115
GSE17580_TREG_VS_TEFF_DN	0.830779	0.884538	0.886982	0.892638	0.884151	0.85075	0.883087	0.882321	0.862613	0.856401	0.814584	0.868726	0.891221	0.867646	0.864009	0.865077	0.866166	0.841282	0.893422	0.879242	0.872918	0.874537	0.886542	0.881861	0.882676	0.902927	0.878416	0.877926	0.869153	0.886152	0.873007	0.849179	0.853078	0.885999	0.854484	0.869979	0.886615	0.817433	0.861217	0.859865	0.886637	0.903049	0.874204	0.8926	0.884307	0.864774	0.880537	0.883144	0.89201
GSE17580_TREG_VS_TEFF_S_MANSONI_INF_UP	0.780522	0.892198	0.89495	0.892797	0.884441	0.812294	0.879323	0.828156	0.864464	0.863551	0.77174	0.867272	0.889695	0.848141	0.867073	0.85616	0.877757	0.782758	0.875774	0.875546	0.883743	0.874534	0.902664	0.877161	0.866863	0.905411	0.88171	0.889714	0.88569	0.895008	0.866014	0.858746	0.863285	0.885338	0.862508	0.881153	0.893196	0.816705	0.863904	0.861555	0.898848	0.89387	0.868842	0.880163	0.896769	0.870561	0.874997	0.888311	0.902687
GSE17580_TREG_VS_TEFF_S_MANSONI_INF_DN	0.773717	0.827316	0.848658	0.848946	0.836177	0.786546	0.827425	0.843313	0.814059	0.80336	0.748867	0.801749	0.830785	0.818843	0.832173	0.806679	0.819555	0.780289	0.840053	0.833443	0.806792	0.825179	0.846274	0.812914	0.833028	0.850435	0.832228	0.828421	0.825985	0.852044	0.822019	0.808986	0.812123	0.845467	0.799521	0.816114	0.830655	0.747485	0.789288	0.805515	0.836125	0.851721	0.819455	0.81701	0.833237	0.815972	0.841042	0.839322	0.842395
GSE17580_UNINFECTED_VS_S_MANSONI_INF_TEFF_UP	0.82113	0.874916	0.870864	0.88826	0.875232	0.833964	0.868266	0.90745	0.829123	0.835286	0.783118	0.847877	0.857334	0.84065	0.852985	0.843308	0.856155	0.816835	0.873736	0.871595	0.847249	0.859394	0.862119	0.852923	0.867263	0.895092	0.868547	0.873965	0.858588	0.894632	0.852664	0.825196	0.834647	0.868114	0.835019	0.84112	0.872088	0.786464	0.842385	0.857991	0.891352	0.887283	0.852592	0.877587	0.852961	0.840021	0.886086	0.861587	0.880134
GSE17580_UNINFECTED_VS_S_MANSONI_INF_TEFF_DN	0.749763	0.83643	0.852547	0.856524	0.831579	0.774619	0.837614	0.830426	0.802586	0.795595	0.747703	0.814149	0.83067	0.791533	0.828287	0.796054	0.816859	0.770284	0.822521	0.814588	0.815694	0.818885	0.838522	0.822726	0.823921	0.84306	0.832461	0.825091	0.82716	0.843242	0.804899	0.802191	0.82024	0.836416	0.789558	0.825491	0.825238	0.756773	0.800656	0.797696	0.84622	0.835742	0.826571	0.807013	0.825818	0.795313	0.832847	0.836884	0.846745
GSE17580_UNINFECTED_VS_S_MANSONI_INF_TREG_UP	0.769538	0.823029	0.828098	0.847133	0.838957	0.783879	0.819992	0.857637	0.792744	0.811758	0.748935	0.812766	0.814515	0.796744	0.822287	0.79811	0.816722	0.762406	0.822941	0.820035	0.811349	0.813964	0.819952	0.797328	0.827418	0.839548	0.810654	0.83417	0.813054	0.85648	0.805218	0.80687	0.803989	0.818773	0.80758	0.800567	0.817757	0.757026	0.794317	0.816903	0.845176	0.82724	0.804813	0.815784	0.810389	0.79995	0.836396	0.824315	0.830292
GSE17580_UNINFECTED_VS_S_MANSONI_INF_TREG_DN	0.905176	0.940813	0.949221	0.947845	0.93584	0.896521	0.943546	0.88489	0.929863	0.923185	0.87503	0.923148	0.931042	0.916119	0.934057	0.91394	0.933062	0.882416	0.946235	0.931768	0.923396	0.93811	0.940813	0.942401	0.931884	0.950219	0.942207	0.934725	0.933325	0.935013	0.938476	0.914639	0.92501	0.934646	0.916013	0.933898	0.949518	0.908854	0.929079	0.934087	0.945757	0.941711	0.937275	0.933229	0.939717	0.913356	0.934593	0.939012	0.946243
GSE17721_CTRL_VS_LPS_0.5H_BMDC_UP	0.76069	0.815409	0.801376	0.804129	0.795337	0.776101	0.804577	0.761743	0.799557	0.801267	0.747394	0.788883	0.817959	0.792106	0.80718	0.810071	0.805099	0.758356	0.803133	0.802653	0.784284	0.816044	0.82507	0.803404	0.792917	0.815518	0.813163	0.796872	0.810879	0.794409	0.798449	0.790608	0.784272	0.817129	0.789617	0.802764	0.816175	0.751326	0.797805	0.802891	0.803082	0.826301	0.801174	0.818806	0.822267	0.785187	0.810019	0.82197	0.813805
GSE17721_CTRL_VS_LPS_0.5H_BMDC_DN	0.746388	0.742329	0.768345	0.757059	0.756352	0.763149	0.75162	0.698826	0.738156	0.728206	0.735085	0.739765	0.751211	0.72623	0.750242	0.740341	0.742878	0.733244	0.740692	0.760902	0.731803	0.744502	0.733885	0.731249	0.743396	0.751359	0.741967	0.743315	0.738021	0.732066	0.745932	0.727695	0.7313	0.733846	0.724965	0.747031	0.758061	0.735142	0.751985	0.741082	0.759381	0.748418	0.745891	0.738503	0.73717	0.727123	0.752267	0.742813	0.746431
GSE17721_CTRL_VS_LPS_1H_BMDC_UP	0.843011	0.851292	0.843631	0.856237	0.848848	0.828404	0.847153	0.813466	0.845813	0.860032	0.815818	0.851014	0.851825	0.858321	0.856076	0.851512	0.846575	0.838087	0.855311	0.839827	0.853803	0.854288	0.843527	0.861013	0.850008	0.829926	0.852962	0.84348	0.851541	0.847278	0.8573	0.858832	0.846044	0.862409	0.851616	0.839194	0.855622	0.835173	0.840785	0.850827	0.848987	0.849378	0.856794	0.854918	0.847281	0.852239	0.841412	0.864032	0.835595
GSE17721_CTRL_VS_LPS_1H_BMDC_DN	0.699083	0.77919	0.806305	0.781652	0.786338	0.725879	0.768477	0.712404	0.75935	0.757606	0.697777	0.76258	0.775233	0.755666	0.763762	0.772238	0.769244	0.693564	0.761503	0.793724	0.780867	0.77682	0.795313	0.780693	0.756674	0.80006	0.774607	0.785245	0.782131	0.790517	0.761064	0.747136	0.768571	0.793942	0.765972	0.785419	0.784054	0.696276	0.763317	0.767278	0.790665	0.796446	0.765466	0.787033	0.794181	0.762292	0.776295	0.789629	0.797466
GSE17721_CTRL_VS_LPS_2H_BMDC_UP	0.844063	0.887638	0.881155	0.884593	0.8712	0.835918	0.876785	0.859714	0.871997	0.872243	0.842297	0.871566	0.887683	0.866309	0.8718	0.868176	0.868547	0.831192	0.867766	0.85953	0.870956	0.878739	0.875525	0.881247	0.872011	0.87623	0.879493	0.874952	0.884129	0.872558	0.88125	0.871361	0.875541	0.879238	0.851784	0.877166	0.871852	0.857201	0.872977	0.884483	0.874567	0.865816	0.875672	0.874827	0.886311	0.865406	0.868542	0.871915	0.882411
GSE17721_CTRL_VS_LPS_2H_BMDC_DN	0.733793	0.789596	0.805405	0.794008	0.790372	0.753569	0.78441	0.740273	0.792553	0.741668	0.716185	0.769734	0.777176	0.756905	0.763506	0.765811	0.773857	0.731273	0.794202	0.797643	0.779278	0.784977	0.787696	0.770295	0.776702	0.800917	0.797165	0.774881	0.783405	0.790933	0.790792	0.76321	0.774333	0.785448	0.768225	0.777714	0.789393	0.71101	0.758272	0.777017	0.797422	0.808436	0.77569	0.784431	0.791339	0.757547	0.796905	0.799376	0.800144
GSE17721_CTRL_VS_LPS_4H_BMDC_UP	0.915564	0.91202	0.90946	0.909371	0.898163	0.910689	0.910159	0.919407	0.905681	0.900101	0.896348	0.902111	0.919031	0.898818	0.898688	0.918039	0.903009	0.9163	0.914601	0.907092	0.898467	0.905334	0.907718	0.91948	0.9098	0.915327	0.912028	0.906314	0.910285	0.910694	0.911823	0.891297	0.888631	0.908898	0.893897	0.89472	0.920109	0.881983	0.904961	0.914302	0.910075	0.916724	0.904834	0.91257	0.908216	0.896184	0.910326	0.908771	0.912445
GSE17721_CTRL_VS_LPS_4H_BMDC_DN	0.700098	0.752171	0.767996	0.753183	0.741729	0.700623	0.770816	0.669204	0.755828	0.725972	0.664284	0.738979	0.753587	0.735161	0.753834	0.730414	0.755248	0.683458	0.743996	0.761734	0.719508	0.767431	0.76942	0.738583	0.744278	0.74513	0.746752	0.747615	0.75461	0.738899	0.760744	0.748348	0.747958	0.760563	0.73734	0.752092	0.759339	0.669825	0.733852	0.748261	0.753387	0.764993	0.745296	0.746552	0.762296	0.723278	0.767275	0.748389	0.7618
GSE17721_CTRL_VS_LPS_6H_BMDC_UP	0.893673	0.893928	0.895916	0.892739	0.895488	0.886373	0.900456	0.877228	0.884695	0.884188	0.875779	0.888326	0.89759	0.869927	0.898212	0.89562	0.885974	0.874464	0.905492	0.892871	0.882414	0.890107	0.883681	0.894503	0.899444	0.888764	0.894763	0.890557	0.886248	0.894956	0.899855	0.877757	0.877038	0.886838	0.873053	0.877063	0.900365	0.870398	0.890761	0.896759	0.894905	0.898704	0.887102	0.895372	0.885203	0.8734	0.897035	0.891319	0.897718
GSE17721_CTRL_VS_LPS_6H_BMDC_DN	0.749985	0.805339	0.814718	0.812317	0.801357	0.790501	0.801716	0.770882	0.792845	0.780569	0.756547	0.785062	0.8046	0.786209	0.799061	0.795637	0.806895	0.760967	0.80151	0.81242	0.804815	0.803548	0.813736	0.798608	0.795308	0.814773	0.808663	0.803426	0.792914	0.821038	0.797113	0.801938	0.802679	0.807487	0.794132	0.809058	0.814793	0.739095	0.788739	0.793023	0.801697	0.819818	0.808277	0.808091	0.805408	0.791842	0.810021	0.821371	0.809387
GSE17721_CTRL_VS_LPS_8H_BMDC_UP	0.886414	0.901829	0.90645	0.907126	0.899126	0.893864	0.908345	0.900659	0.888177	0.890144	0.885627	0.895119	0.901368	0.886074	0.896809	0.897625	0.897361	0.888423	0.9002	0.898982	0.89316	0.896417	0.900251	0.908023	0.905318	0.900968	0.899782	0.898067	0.899929	0.896099	0.908082	0.889207	0.883135	0.898163	0.88421	0.89021	0.905293	0.887102	0.897947	0.909233	0.904297	0.902807	0.898954	0.897504	0.896226	0.887532	0.897455	0.901035	0.904787
GSE17721_CTRL_VS_LPS_8H_BMDC_DN	0.748999	0.787998	0.801047	0.807922	0.788883	0.763565	0.801129	0.731752	0.77161	0.775551	0.765264	0.773111	0.795616	0.763604	0.784522	0.780854	0.785156	0.740066	0.779876	0.799599	0.766935	0.793591	0.802392	0.776725	0.777416	0.794675	0.793277	0.784736	0.797334	0.790331	0.775055	0.77581	0.772471	0.7973	0.777356	0.767389	0.804784	0.72502	0.782326	0.786844	0.801393	0.807977	0.780267	0.787175	0.778666	0.758941	0.795055	0.795149	0.792402
GSE17721_CTRL_VS_LPS_12H_BMDC_UP	0.85529	0.89152	0.886316	0.888614	0.890414	0.856449	0.886982	0.890522	0.869512	0.880792	0.844824	0.874827	0.901884	0.862111	0.86978	0.867232	0.878963	0.845427	0.894133	0.874354	0.885772	0.877732	0.88202	0.890245	0.888782	0.885507	0.887416	0.882705	0.877945	0.887989	0.88836	0.874314	0.872813	0.88674	0.858349	0.878263	0.883454	0.866695	0.872396	0.870313	0.89322	0.890477	0.88506	0.881162	0.88745	0.876425	0.887999	0.879957	0.897393
GSE17721_CTRL_VS_LPS_12H_BMDC_DN	0.800343	0.869585	0.883664	0.871132	0.869127	0.835599	0.868313	0.815539	0.850683	0.861569	0.812879	0.853842	0.865406	0.84924	0.866464	0.857605	0.855546	0.790538	0.856669	0.877154	0.862829	0.865152	0.870482	0.861776	0.855043	0.875978	0.877253	0.864518	0.86105	0.860677	0.866366	0.844915	0.855796	0.875968	0.851829	0.861084	0.872702	0.809463	0.852365	0.865108	0.876939	0.878844	0.859417	0.866145	0.863578	0.846131	0.866681	0.870555	0.873293
GSE17721_CTRL_VS_LPS_24H_BMDC_UP	0.821684	0.859437	0.856571	0.859952	0.84099	0.823199	0.859004	0.820517	0.844925	0.836647	0.793763	0.827407	0.860069	0.833696	0.844569	0.843298	0.842451	0.804189	0.852129	0.846264	0.833893	0.85819	0.851346	0.847991	0.846822	0.858037	0.857987	0.84555	0.849439	0.837875	0.859775	0.839003	0.83089	0.855312	0.830432	0.835913	0.867204	0.795789	0.844137	0.852895	0.851604	0.872536	0.847065	0.857099	0.854681	0.827777	0.854802	0.853129	0.862033
GSE17721_CTRL_VS_LPS_24H_BMDC_DN	0.865718	0.90693	0.905436	0.904679	0.899964	0.875465	0.903689	0.870835	0.904279	0.899866	0.868936	0.904155	0.907149	0.89142	0.914261	0.911319	0.900821	0.875599	0.897525	0.909304	0.896855	0.907931	0.912727	0.903688	0.906614	0.905404	0.901451	0.907725	0.910896	0.90581	0.904651	0.895193	0.90461	0.90719	0.896907	0.902665	0.90514	0.863803	0.904724	0.905889	0.906427	0.897268	0.901115	0.906724	0.917314	0.893795	0.911178	0.905132	0.904495
GSE17721_CTRL_VS_POLYIC_0.5H_BMDC_UP	0.799481	0.813337	0.81288	0.808073	0.799578	0.784529	0.81171	0.768377	0.791273	0.802869	0.776655	0.787059	0.822891	0.777557	0.809788	0.804099	0.803558	0.776795	0.804424	0.814606	0.782645	0.809784	0.814818	0.803235	0.800691	0.822326	0.810779	0.797812	0.813101	0.792766	0.799439	0.785254	0.771204	0.806836	0.776762	0.791548	0.820242	0.770782	0.800317	0.80603	0.803956	0.824004	0.806012	0.816652	0.822468	0.785872	0.810134	0.82132	0.814678
GSE17721_CTRL_VS_POLYIC_0.5H_BMDC_DN	0.737702	0.751771	0.764588	0.768196	0.753038	0.742942	0.758259	0.667934	0.735391	0.727706	0.739874	0.74562	0.74188	0.728352	0.75783	0.753556	0.751607	0.706728	0.748168	0.764331	0.728957	0.750978	0.735785	0.741185	0.742945	0.75125	0.748206	0.745653	0.75338	0.725107	0.743167	0.733753	0.736601	0.742613	0.736096	0.745317	0.763256	0.730166	0.747116	0.747548	0.765202	0.755613	0.750663	0.749712	0.743759	0.728164	0.75382	0.740158	0.752178
GSE17721_CTRL_VS_POLYIC_1H_BMDC_UP	0.837436	0.860576	0.858723	0.856312	0.852826	0.83252	0.85691	0.825054	0.857471	0.853753	0.824312	0.846307	0.8588	0.853003	0.847774	0.858441	0.852044	0.834545	0.856318	0.854219	0.859421	0.857394	0.865055	0.866458	0.842322	0.864395	0.871166	0.858072	0.858963	0.841119	0.857586	0.860936	0.841184	0.862445	0.851113	0.863206	0.871027	0.816016	0.849708	0.852112	0.851236	0.864596	0.852478	0.869454	0.865635	0.838367	0.849616	0.858077	0.861902
GSE17721_CTRL_VS_POLYIC_1H_BMDC_DN	0.716991	0.761366	0.776722	0.772864	0.760228	0.732813	0.761437	0.716024	0.740436	0.733557	0.686278	0.743312	0.767568	0.734484	0.75098	0.740744	0.754199	0.720746	0.754934	0.76831	0.75584	0.755777	0.757372	0.7521	0.752378	0.761733	0.753139	0.748409	0.750486	0.771985	0.748485	0.733997	0.734089	0.76077	0.730102	0.749917	0.766097	0.690466	0.745251	0.73669	0.761758	0.771405	0.757819	0.758498	0.747843	0.741879	0.765103	0.761976	0.769238
GSE17721_CTRL_VS_POLYIC_2H_BMDC_UP	0.803352	0.834528	0.842739	0.834672	0.826826	0.80349	0.831298	0.791335	0.81477	0.817202	0.805214	0.809666	0.82702	0.805017	0.828061	0.816877	0.819531	0.779671	0.823025	0.831606	0.817714	0.827128	0.828689	0.835488	0.827642	0.842318	0.837004	0.824056	0.823118	0.819046	0.821502	0.825153	0.814729	0.827676	0.810614	0.832039	0.828787	0.791844	0.811743	0.816255	0.828995	0.830788	0.827521	0.828007	0.832937	0.805509	0.832625	0.81613	0.835859
GSE17721_CTRL_VS_POLYIC_2H_BMDC_DN	0.715578	0.758259	0.765402	0.756955	0.751118	0.75601	0.763169	0.702282	0.749326	0.740543	0.721188	0.741625	0.739898	0.745521	0.742852	0.739417	0.738114	0.727881	0.747449	0.773781	0.758178	0.751474	0.75037	0.761109	0.738589	0.761266	0.750634	0.749124	0.762932	0.769948	0.741876	0.738479	0.741705	0.757823	0.755642	0.761912	0.787237	0.712065	0.746269	0.75398	0.763749	0.785558	0.759321	0.752524	0.761765	0.720778	0.755532	0.761492	0.773888
GSE17721_CTRL_VS_POLYIC_4H_BMDC_UP	0.89772	0.901249	0.898322	0.899131	0.892008	0.891797	0.903948	0.889767	0.899163	0.903002	0.889878	0.89232	0.91227	0.898765	0.902988	0.903567	0.890269	0.897675	0.89926	0.888273	0.895397	0.89995	0.895553	0.910057	0.896681	0.894738	0.905862	0.901054	0.899219	0.890997	0.899714	0.901231	0.894449	0.898633	0.900597	0.901576	0.904618	0.900178	0.901939	0.918511	0.89816	0.890534	0.899309	0.89857	0.903092	0.884167	0.897567	0.9014	0.903467
GSE17721_CTRL_VS_POLYIC_4H_BMDC_DN	0.748114	0.815929	0.823962	0.82777	0.821023	0.776628	0.810501	0.787651	0.786785	0.778074	0.715373	0.774341	0.798411	0.787018	0.794329	0.78586	0.798665	0.735127	0.80617	0.809777	0.812922	0.813278	0.813543	0.80739	0.801442	0.822913	0.803297	0.795726	0.809737	0.814273	0.791901	0.800446	0.794424	0.82943	0.784368	0.797349	0.816619	0.716184	0.793183	0.789556	0.81859	0.827709	0.806444	0.811385	0.815106	0.787107	0.814952	0.814714	0.828697
GSE17721_CTRL_VS_POLYIC_6H_BMDC_UP	0.935493	0.942647	0.939315	0.94352	0.939289	0.930841	0.941226	0.942925	0.938089	0.935624	0.918292	0.9341	0.943104	0.929506	0.933315	0.937887	0.929755	0.936203	0.949785	0.930312	0.943371	0.934573	0.938465	0.942976	0.935221	0.935743	0.939464	0.945638	0.941444	0.943612	0.945394	0.930491	0.931763	0.941888	0.930539	0.939414	0.946379	0.935162	0.930671	0.946134	0.941811	0.935171	0.940914	0.937478	0.939212	0.9271	0.933755	0.937405	0.948163
GSE17721_CTRL_VS_POLYIC_6H_BMDC_DN	0.727337	0.79847	0.803652	0.798515	0.789174	0.732895	0.79572	0.748159	0.774168	0.779623	0.718448	0.775267	0.799072	0.770297	0.781043	0.774284	0.790386	0.722107	0.788203	0.798881	0.78283	0.784345	0.802395	0.777843	0.784676	0.803066	0.795712	0.792624	0.795265	0.786867	0.769124	0.771559	0.777981	0.795458	0.771525	0.776698	0.789925	0.712808	0.775384	0.766565	0.796673	0.816788	0.780269	0.799098	0.784149	0.776573	0.79678	0.789935	0.810613
GSE17721_CTRL_VS_POLYIC_8H_BMDC_UP	0.911389	0.94184	0.943565	0.946023	0.934892	0.924461	0.94004	0.934574	0.921808	0.919256	0.90974	0.928574	0.938131	0.924994	0.929203	0.929076	0.922573	0.912952	0.938727	0.931625	0.931386	0.932484	0.929313	0.950773	0.928831	0.940265	0.943753	0.938129	0.93341	0.948138	0.944342	0.91183	0.925084	0.934979	0.923486	0.93097	0.948711	0.921026	0.924906	0.947592	0.947408	0.935546	0.932277	0.929774	0.936811	0.915176	0.932076	0.943489	0.945709
GSE17721_CTRL_VS_POLYIC_8H_BMDC_DN	0.715672	0.788671	0.790589	0.792125	0.789094	0.740642	0.793348	0.742883	0.775368	0.764075	0.718316	0.769718	0.797434	0.767586	0.775926	0.769132	0.78479	0.717012	0.779304	0.780771	0.78223	0.789788	0.812176	0.792239	0.763822	0.796879	0.782709	0.780672	0.799101	0.77518	0.767447	0.782335	0.775058	0.806617	0.771697	0.779849	0.797065	0.723999	0.784558	0.778236	0.779609	0.806844	0.778849	0.788796	0.789058	0.778443	0.797378	0.794985	0.789447
GSE17721_CTRL_VS_POLYIC_12H_BMDC_UP	0.924508	0.931259	0.928574	0.926779	0.924863	0.907281	0.928178	0.933022	0.925472	0.92501	0.911695	0.924617	0.935845	0.923842	0.920906	0.92794	0.926059	0.918844	0.931076	0.918232	0.929833	0.924055	0.927616	0.94412	0.924224	0.928791	0.929856	0.923723	0.925483	0.927862	0.933476	0.92389	0.917006	0.928896	0.925267	0.926315	0.935121	0.923796	0.927459	0.943019	0.925772	0.927133	0.927509	0.930328	0.934416	0.919083	0.923992	0.928267	0.932204
GSE17721_CTRL_VS_POLYIC_12H_BMDC_DN	0.800341	0.845189	0.848788	0.852923	0.831029	0.809946	0.847613	0.754252	0.818251	0.819717	0.792027	0.815465	0.834971	0.804957	0.834762	0.801024	0.836362	0.765268	0.841756	0.838535	0.814495	0.841754	0.859579	0.825641	0.833133	0.847761	0.850936	0.82978	0.846709	0.80936	0.83299	0.820226	0.823951	0.843368	0.822439	0.818013	0.854168	0.758751	0.824757	0.826925	0.840946	0.858484	0.84637	0.847848	0.836218	0.797793	0.849388	0.843532	0.83801
GSE17721_CTRL_VS_POLYIC_24H_BMDC_UP	0.867487	0.885498	0.88933	0.891264	0.888382	0.855462	0.884562	0.859464	0.882116	0.869528	0.842714	0.870841	0.903745	0.859563	0.88244	0.868415	0.871065	0.84693	0.890443	0.883428	0.869605	0.882837	0.89656	0.884651	0.875056	0.910833	0.88593	0.884223	0.886907	0.880285	0.885501	0.866813	0.85916	0.890339	0.857632	0.882538	0.899109	0.85408	0.880657	0.879325	0.884458	0.891723	0.873323	0.895407	0.907727	0.875311	0.883775	0.880682	0.894011
GSE17721_CTRL_VS_POLYIC_24H_BMDC_DN	0.801635	0.851606	0.855576	0.857419	0.845206	0.825833	0.85679	0.801287	0.8507	0.831433	0.780943	0.846925	0.849983	0.841351	0.850539	0.831806	0.847464	0.804543	0.845101	0.852367	0.842987	0.849796	0.856184	0.848129	0.841143	0.853518	0.846342	0.846048	0.850104	0.845186	0.847405	0.834838	0.846643	0.850512	0.840859	0.840045	0.859558	0.796316	0.836815	0.841142	0.854117	0.866368	0.844388	0.845415	0.860731	0.835392	0.864079	0.855297	0.848214
GSE17721_CTRL_VS_PAM3CSK4_0.5H_BMDC_UP	0.804094	0.835685	0.840526	0.838849	0.825887	0.791754	0.837205	0.825439	0.82332	0.82885	0.775442	0.823254	0.848273	0.818041	0.824083	0.832841	0.832803	0.767688	0.829922	0.834519	0.831472	0.836187	0.845572	0.842673	0.828035	0.849077	0.838541	0.825509	0.840582	0.833533	0.826323	0.811365	0.818445	0.840652	0.824145	0.823883	0.836693	0.788291	0.819612	0.830118	0.830591	0.849804	0.822536	0.840985	0.848444	0.832505	0.837829	0.833711	0.832938
GSE17721_CTRL_VS_PAM3CSK4_0.5H_BMDC_DN	0.746829	0.794514	0.794106	0.792379	0.788975	0.758319	0.78932	0.711082	0.778448	0.761036	0.746363	0.768701	0.776386	0.772446	0.784725	0.766809	0.785911	0.734837	0.782916	0.796452	0.754181	0.794101	0.793902	0.774795	0.773401	0.790955	0.798059	0.772903	0.787489	0.762831	0.774848	0.764446	0.766701	0.785044	0.766023	0.772344	0.79603	0.72554	0.781673	0.779317	0.791464	0.795769	0.792184	0.782929	0.786038	0.747333	0.787	0.789127	0.78804
GSE17721_CTRL_VS_PAM3CSK4_1H_BMDC_UP	0.892445	0.894742	0.893614	0.887962	0.892284	0.875319	0.891873	0.887085	0.892163	0.8878	0.890662	0.886915	0.898377	0.880853	0.901131	0.889195	0.88252	0.884313	0.89776	0.882512	0.887567	0.89384	0.882405	0.889695	0.896997	0.885536	0.890844	0.892369	0.891861	0.899259	0.888371	0.883174	0.890508	0.901751	0.878652	0.877915	0.89616	0.895258	0.902226	0.899899	0.883008	0.888144	0.883174	0.891807	0.879289	0.880786	0.888149	0.889734	0.889616
GSE17721_CTRL_VS_PAM3CSK4_1H_BMDC_DN	0.668225	0.749641	0.753733	0.751909	0.749218	0.714414	0.739467	0.669537	0.730673	0.694751	0.667327	0.71886	0.736859	0.715917	0.718864	0.704602	0.727434	0.681083	0.737492	0.764119	0.720958	0.725457	0.751258	0.728662	0.716901	0.741451	0.743995	0.71886	0.746052	0.727583	0.717308	0.728753	0.726574	0.744995	0.710104	0.737649	0.751582	0.646257	0.69955	0.71076	0.749957	0.759311	0.73257	0.73371	0.74355	0.68943	0.740742	0.744607	0.756515
GSE17721_CTRL_VS_PAM3CSK4_2H_BMDC_UP	0.846609	0.861993	0.858127	0.8574	0.849166	0.855017	0.864511	0.864303	0.85059	0.855622	0.849296	0.855473	0.867251	0.8587	0.860855	0.86236	0.855818	0.856068	0.861792	0.848727	0.849472	0.859221	0.854571	0.862151	0.865094	0.859285	0.858454	0.860384	0.855986	0.871911	0.862748	0.852579	0.855535	0.859284	0.851203	0.844482	0.866784	0.855253	0.856226	0.871912	0.856322	0.856954	0.85058	0.869361	0.857333	0.852598	0.862712	0.851944	0.862832
GSE17721_CTRL_VS_PAM3CSK4_2H_BMDC_DN	0.665032	0.725348	0.728843	0.721333	0.723133	0.709359	0.738392	0.631592	0.714897	0.708345	0.662034	0.713089	0.723545	0.704714	0.726215	0.684865	0.739203	0.671988	0.719089	0.752519	0.687265	0.735468	0.74507	0.714478	0.713216	0.72651	0.73108	0.704029	0.733707	0.692228	0.719885	0.699109	0.70454	0.728984	0.703271	0.713265	0.754972	0.65781	0.722858	0.715111	0.722336	0.75145	0.729884	0.724975	0.720828	0.682044	0.740011	0.746394	0.733094
GSE17721_CTRL_VS_PAM3CSK4_4H_BMDC_UP	0.887679	0.900457	0.905945	0.907903	0.90026	0.877609	0.906878	0.900235	0.884696	0.891846	0.877832	0.887957	0.908268	0.883124	0.893001	0.893951	0.889551	0.87286	0.907694	0.88822	0.891175	0.899637	0.89892	0.907334	0.891467	0.905144	0.904606	0.907117	0.907187	0.904697	0.908478	0.884805	0.88394	0.9023	0.881748	0.893698	0.910341	0.872031	0.897543	0.905438	0.905492	0.901051	0.896288	0.906975	0.905941	0.881746	0.89592	0.899239	0.910645
GSE17721_CTRL_VS_PAM3CSK4_4H_BMDC_DN	0.758766	0.806324	0.803639	0.80662	0.80028	0.794896	0.800347	0.720222	0.788311	0.780665	0.78478	0.792338	0.784124	0.780496	0.808123	0.80349	0.788376	0.749417	0.794013	0.810327	0.781916	0.806275	0.801196	0.783759	0.799523	0.79947	0.817212	0.801112	0.80305	0.782341	0.798664	0.787625	0.779089	0.808141	0.780278	0.783297	0.812486	0.751657	0.773854	0.777537	0.801442	0.821168	0.798341	0.799899	0.787894	0.772023	0.807002	0.803362	0.810965
GSE17721_CTRL_VS_PAM3CSK4_6H_BMDC_UP	0.885503	0.913822	0.910007	0.913412	0.912417	0.894642	0.911212	0.892561	0.894549	0.894823	0.859964	0.892579	0.911481	0.89371	0.892866	0.893273	0.897027	0.886238	0.91735	0.899578	0.895699	0.901645	0.908353	0.913113	0.898862	0.907713	0.911424	0.910593	0.903797	0.907309	0.903176	0.896858	0.890757	0.90992	0.882083	0.901025	0.910681	0.882536	0.884911	0.901015	0.917765	0.910393	0.896072	0.903071	0.910669	0.890629	0.905212	0.906581	0.914274
GSE17721_CTRL_VS_PAM3CSK4_6H_BMDC_DN	0.7994	0.841407	0.854649	0.844922	0.847466	0.814809	0.851836	0.787441	0.860194	0.821254	0.790892	0.836293	0.849194	0.830221	0.838327	0.833704	0.837665	0.792166	0.840705	0.852774	0.841719	0.846244	0.858287	0.861291	0.823684	0.860799	0.843945	0.844421	0.847464	0.834476	0.833635	0.848659	0.836892	0.855133	0.852026	0.849873	0.852895	0.787874	0.845894	0.855275	0.836447	0.859576	0.828769	0.843284	0.860146	0.829847	0.848105	0.857961	0.857739
GSE17721_CTRL_VS_PAM3CSK4_8H_BMDC_UP	0.874968	0.909415	0.906597	0.909011	0.89934	0.856025	0.90846	0.891465	0.909002	0.911416	0.854937	0.895006	0.910808	0.909388	0.904608	0.908022	0.907242	0.85126	0.906564	0.892947	0.901639	0.920476	0.912268	0.902949	0.908071	0.905272	0.915251	0.909294	0.915128	0.906028	0.909618	0.903175	0.90061	0.911253	0.900007	0.899633	0.908665	0.883594	0.907055	0.921842	0.907011	0.907298	0.902802	0.899953	0.911357	0.907681	0.909165	0.910817	0.906995
GSE17721_CTRL_VS_PAM3CSK4_8H_BMDC_DN	0.781844	0.81949	0.833156	0.826876	0.817775	0.79106	0.82025	0.765929	0.8079	0.809298	0.772428	0.826905	0.813694	0.799665	0.825836	0.804538	0.813619	0.788103	0.816653	0.833676	0.793459	0.822064	0.826651	0.811809	0.816378	0.836906	0.826071	0.814436	0.822588	0.813775	0.818552	0.796594	0.80639	0.823237	0.814254	0.805057	0.831909	0.76838	0.810581	0.812445	0.820382	0.844151	0.820042	0.83099	0.822435	0.800849	0.834647	0.835868	0.830292
GSE17721_CTRL_VS_PAM3CSK4_12H_BMDC_UP	0.849396	0.881379	0.875322	0.882682	0.866253	0.838444	0.87849	0.847521	0.86785	0.877245	0.837066	0.869896	0.887885	0.871273	0.873237	0.87699	0.871167	0.830789	0.873348	0.862292	0.876606	0.884147	0.875971	0.881908	0.876937	0.870877	0.882932	0.883808	0.88285	0.871987	0.877552	0.871025	0.860531	0.879283	0.867255	0.873511	0.879672	0.865078	0.875688	0.88382	0.873704	0.874812	0.873467	0.873703	0.876736	0.87111	0.871403	0.879874	0.878748
GSE17721_CTRL_VS_PAM3CSK4_12H_BMDC_DN	0.773713	0.828974	0.832835	0.831113	0.820781	0.798075	0.83387	0.746625	0.819586	0.796543	0.777417	0.815658	0.825788	0.803017	0.831849	0.819627	0.809525	0.754292	0.818122	0.832709	0.797522	0.835128	0.835267	0.82068	0.802947	0.826252	0.836034	0.813232	0.833935	0.813113	0.827771	0.795835	0.818453	0.834984	0.812121	0.81323	0.839103	0.774939	0.802713	0.822143	0.8196	0.836546	0.813854	0.827914	0.823542	0.783645	0.825007	0.835276	0.824434
GSE17721_CTRL_VS_PAM3CSK4_24H_BMDC_UP	0.884913	0.934309	0.925529	0.937927	0.928324	0.903078	0.928006	0.899448	0.911027	0.923624	0.871496	0.91345	0.936274	0.906918	0.918565	0.913848	0.927481	0.88594	0.924162	0.922895	0.925788	0.933183	0.932467	0.923801	0.923223	0.933089	0.931398	0.938363	0.930016	0.92432	0.921059	0.913885	0.909724	0.933131	0.910908	0.919071	0.931143	0.888063	0.920807	0.921095	0.932269	0.937069	0.916332	0.940471	0.929865	0.920928	0.931308	0.928666	0.932357
GSE17721_CTRL_VS_PAM3CSK4_24H_BMDC_DN	0.78733	0.858353	0.86343	0.85551	0.844238	0.795253	0.854985	0.786357	0.850923	0.839601	0.782205	0.848441	0.848027	0.844084	0.854031	0.858665	0.840804	0.802199	0.843233	0.837067	0.847793	0.854029	0.860049	0.863451	0.835751	0.849216	0.859223	0.854382	0.860067	0.842958	0.860732	0.85719	0.851294	0.851821	0.845074	0.850595	0.851542	0.825169	0.857175	0.858048	0.855374	0.851584	0.847939	0.846672	0.856506	0.828785	0.847377	0.864645	0.852488
GSE17721_CTRL_VS_CPG_0.5H_BMDC_UP	0.848112	0.870162	0.867884	0.867278	0.86443	0.834373	0.86812	0.856204	0.876774	0.860177	0.827279	0.870314	0.88586	0.867656	0.85983	0.872756	0.859295	0.817391	0.862753	0.864803	0.864937	0.872659	0.88366	0.870878	0.866856	0.88984	0.874559	0.870361	0.87398	0.85546	0.861855	0.853318	0.843209	0.876733	0.864363	0.865404	0.877115	0.824914	0.862918	0.867092	0.851563	0.88783	0.849918	0.885188	0.899989	0.85462	0.870815	0.876525	0.871128
GSE17721_CTRL_VS_CPG_0.5H_BMDC_DN	0.680687	0.719483	0.740127	0.739787	0.69298	0.729146	0.727768	0.639924	0.687515	0.707518	0.694409	0.711545	0.708221	0.691695	0.735597	0.690857	0.697583	0.680711	0.719676	0.720106	0.697807	0.71835	0.70542	0.683817	0.726082	0.711273	0.724504	0.709049	0.724184	0.718658	0.707464	0.702613	0.70044	0.694943	0.685113	0.706981	0.734325	0.708487	0.717236	0.70981	0.730525	0.724359	0.739518	0.712102	0.69632	0.669897	0.721735	0.712405	0.71017
GSE17721_CTRL_VS_CPG_1H_BMDC_UP	0.876026	0.899088	0.894335	0.897351	0.896945	0.862434	0.896509	0.887806	0.886351	0.902024	0.866248	0.883695	0.903965	0.887374	0.892887	0.892532	0.896567	0.86014	0.896998	0.885768	0.893688	0.901625	0.895295	0.908356	0.898103	0.889584	0.897574	0.8853	0.900571	0.895766	0.900255	0.890168	0.885019	0.899234	0.890118	0.880977	0.894651	0.883258	0.893611	0.902146	0.89533	0.894074	0.90079	0.90077	0.884157	0.893639	0.89002	0.896968	0.902006
GSE17721_CTRL_VS_CPG_1H_BMDC_DN	0.664072	0.727005	0.743042	0.723434	0.700726	0.684122	0.730246	0.623832	0.711161	0.693869	0.665889	0.697583	0.715257	0.700214	0.718065	0.697739	0.72109	0.655484	0.695663	0.741477	0.703539	0.728639	0.740445	0.695774	0.709702	0.736428	0.716225	0.7113	0.72025	0.685333	0.694397	0.699869	0.696411	0.717251	0.688807	0.705986	0.729332	0.651888	0.708483	0.68912	0.720663	0.736343	0.712673	0.72163	0.724485	0.696701	0.732217	0.725257	0.720384
GSE17721_CTRL_VS_CPG_2H_BMDC_UP	0.844643	0.852503	0.843462	0.849335	0.839064	0.840435	0.850716	0.83455	0.851304	0.844716	0.840209	0.846444	0.855799	0.839215	0.842271	0.855781	0.836128	0.829816	0.841874	0.842692	0.839762	0.852831	0.848132	0.85662	0.846586	0.852569	0.854257	0.851214	0.843895	0.848512	0.847678	0.844745	0.832808	0.847941	0.840202	0.838263	0.848287	0.837793	0.851112	0.85391	0.848114	0.851147	0.843045	0.852147	0.8547	0.845847	0.844539	0.8474	0.847833
GSE17721_CTRL_VS_CPG_2H_BMDC_DN	0.732076	0.778516	0.79744	0.790166	0.769481	0.751608	0.78059	0.653302	0.767665	0.748527	0.696624	0.747155	0.767461	0.743639	0.76656	0.76885	0.770066	0.721454	0.766839	0.799348	0.762742	0.772044	0.790764	0.769887	0.756234	0.794957	0.780954	0.769375	0.781524	0.7638	0.769303	0.766163	0.758548	0.782556	0.758855	0.773782	0.797135	0.689197	0.749075	0.759629	0.79392	0.795896	0.779212	0.771547	0.788094	0.738056	0.778316	0.785795	0.786932
GSE17721_CTRL_VS_CPG_4H_BMDC_UP	0.88648	0.895121	0.899025	0.902518	0.891555	0.885409	0.897592	0.882953	0.886899	0.882124	0.874319	0.889881	0.90145	0.882237	0.89149	0.893894	0.886653	0.8824	0.89937	0.893818	0.883502	0.897496	0.893581	0.904569	0.892616	0.902562	0.901996	0.896396	0.89338	0.900949	0.893156	0.880459	0.879762	0.892449	0.883413	0.890683	0.90415	0.880896	0.889842	0.898726	0.902625	0.901174	0.889366	0.898547	0.896018	0.873994	0.895399	0.896143	0.903466
GSE17721_CTRL_VS_CPG_4H_BMDC_DN	0.722318	0.775355	0.773613	0.767883	0.767255	0.750913	0.765662	0.742193	0.757926	0.745442	0.715762	0.746574	0.763101	0.736688	0.75981	0.756496	0.761474	0.72117	0.754942	0.783097	0.747108	0.77934	0.784097	0.765971	0.760311	0.793037	0.778322	0.765535	0.767056	0.763514	0.74992	0.740589	0.747841	0.782679	0.738572	0.750071	0.787828	0.695832	0.747438	0.761648	0.76242	0.795448	0.756852	0.778902	0.775648	0.755774	0.778445	0.765532	0.77652
GSE17721_CTRL_VS_CPG_6H_BMDC_UP	0.911929	0.935482	0.935133	0.927356	0.932572	0.915014	0.934553	0.907766	0.91647	0.924111	0.896613	0.918483	0.93278	0.920492	0.927395	0.931522	0.925803	0.913644	0.939618	0.929122	0.924137	0.931098	0.924347	0.915957	0.933999	0.925111	0.932738	0.932386	0.931431	0.928876	0.934654	0.916818	0.917514	0.926246	0.911776	0.917759	0.928854	0.924007	0.928474	0.923412	0.938082	0.9376	0.928466	0.930275	0.917887	0.925307	0.929396	0.93068	0.93374
GSE17721_CTRL_VS_CPG_6H_BMDC_DN	0.796538	0.83226	0.847718	0.841688	0.834203	0.819915	0.837178	0.7878	0.816265	0.81294	0.797761	0.812869	0.833348	0.805483	0.827956	0.829444	0.828839	0.775888	0.821363	0.850831	0.82588	0.842316	0.84449	0.820961	0.81782	0.850823	0.828822	0.843569	0.83725	0.829674	0.822131	0.817075	0.811261	0.832876	0.816454	0.82445	0.847099	0.771533	0.826395	0.822819	0.841172	0.848413	0.818889	0.837	0.830313	0.811969	0.840517	0.834137	0.841322
GSE17721_CTRL_VS_CPG_8H_BMDC_UP	0.864449	0.903931	0.899465	0.902553	0.900415	0.881485	0.899877	0.891669	0.885746	0.89645	0.859515	0.888238	0.904243	0.884248	0.894129	0.893373	0.893405	0.87415	0.902831	0.887635	0.892955	0.896165	0.893127	0.895139	0.89514	0.895482	0.900983	0.903208	0.899677	0.900338	0.901098	0.887331	0.883321	0.898636	0.881146	0.885682	0.900001	0.893628	0.896272	0.898886	0.906533	0.895498	0.899202	0.90339	0.890545	0.883558	0.896258	0.89758	0.905996
GSE17721_CTRL_VS_CPG_8H_BMDC_DN	0.747411	0.82018	0.825999	0.828647	0.824347	0.768031	0.815306	0.789346	0.810502	0.795269	0.72513	0.811812	0.828907	0.810183	0.816581	0.809257	0.810123	0.747265	0.822163	0.807543	0.814165	0.830543	0.831273	0.817235	0.813467	0.826823	0.820728	0.819475	0.829043	0.831242	0.814428	0.824767	0.817544	0.835141	0.810537	0.824167	0.826086	0.777773	0.807234	0.815318	0.815093	0.832997	0.807123	0.823136	0.842466	0.80508	0.813173	0.827333	0.822042
GSE17721_CTRL_VS_CPG_12H_BMDC_UP	0.887714	0.898084	0.88985	0.894352	0.8811	0.878476	0.898186	0.86727	0.902584	0.893193	0.861313	0.883686	0.898401	0.888825	0.896049	0.888018	0.889426	0.872702	0.899088	0.877075	0.8823	0.908285	0.901183	0.894696	0.898002	0.888792	0.901089	0.890076	0.894071	0.877321	0.903866	0.88704	0.880932	0.892829	0.887931	0.884323	0.893543	0.875065	0.895825	0.903552	0.889047	0.897649	0.894116	0.897782	0.909082	0.883618	0.893495	0.895929	0.891206
GSE17721_CTRL_VS_CPG_12H_BMDC_DN	0.758518	0.841346	0.84081	0.848619	0.843647	0.811833	0.838846	0.783262	0.828847	0.800279	0.771559	0.813097	0.819082	0.808476	0.824814	0.814694	0.828641	0.763892	0.83538	0.847459	0.818652	0.834132	0.849074	0.832012	0.816958	0.840689	0.843866	0.82712	0.837908	0.825192	0.829463	0.825013	0.829061	0.84606	0.815117	0.83478	0.846019	0.760144	0.81527	0.80868	0.840095	0.857501	0.831777	0.842881	0.844658	0.813003	0.834094	0.844574	0.834178
GSE17721_CTRL_VS_CPG_24H_BMDC_UP	0.710718	0.708788	0.709825	0.709144	0.700625	0.72064	0.711913	0.649344	0.688103	0.688942	0.704642	0.686291	0.697499	0.67111	0.707915	0.6928	0.693489	0.678243	0.71018	0.711227	0.666235	0.704205	0.688132	0.697757	0.688499	0.704207	0.705507	0.689434	0.688491	0.694327	0.713125	0.688338	0.677131	0.690493	0.667684	0.686518	0.715572	0.672026	0.698504	0.701498	0.710832	0.70988	0.712698	0.705855	0.695149	0.658296	0.707634	0.704518	0.700318
GSE17721_CTRL_VS_CPG_24H_BMDC_DN	0.782099	0.81833	0.818827	0.818487	0.810441	0.787932	0.812982	0.774502	0.816558	0.790052	0.774417	0.803552	0.814212	0.806646	0.816518	0.793139	0.819766	0.758158	0.811381	0.812735	0.802311	0.810499	0.819798	0.811251	0.798004	0.810657	0.80992	0.812545	0.810281	0.803733	0.810871	0.802023	0.808639	0.814292	0.813609	0.811976	0.816826	0.797686	0.803553	0.810435	0.816458	0.816421	0.807794	0.805326	0.818006	0.79965	0.811002	0.811604	0.8107
GSE17721_CTRL_VS_GARDIQUIMOD_0.5H_BMDC_UP	0.86763	0.891667	0.887432	0.887367	0.887413	0.85824	0.899212	0.883699	0.892502	0.880979	0.826128	0.878591	0.898689	0.874179	0.887498	0.884081	0.890341	0.842805	0.893262	0.895786	0.880419	0.891905	0.906438	0.897601	0.886232	0.906863	0.883094	0.883891	0.897429	0.888977	0.88919	0.881233	0.873599	0.903517	0.870127	0.877243	0.892694	0.827147	0.884154	0.886083	0.878102	0.909394	0.876362	0.902349	0.905705	0.892008	0.894523	0.894176	0.904933
GSE17721_CTRL_VS_GARDIQUIMOD_0.5H_BMDC_DN	0.793788	0.819338	0.818956	0.823997	0.815057	0.785798	0.821658	0.769901	0.806033	0.804846	0.779069	0.80648	0.810662	0.806706	0.813264	0.806914	0.806342	0.763903	0.812436	0.819916	0.811457	0.813099	0.804299	0.810848	0.802254	0.801141	0.827206	0.810487	0.817988	0.815288	0.814596	0.810356	0.811921	0.808667	0.808327	0.824753	0.834411	0.779062	0.811034	0.826004	0.831164	0.812974	0.816551	0.807484	0.81242	0.790467	0.820195	0.808252	0.820687
GSE17721_CTRL_VS_GARDIQUIMOD_1H_BMDC_UP	0.821138	0.846911	0.846592	0.855126	0.842447	0.838755	0.855308	0.795302	0.831404	0.84875	0.823968	0.843003	0.851004	0.836028	0.848291	0.844753	0.848227	0.831372	0.84617	0.838909	0.843082	0.843293	0.83571	0.840839	0.843063	0.824177	0.848307	0.848795	0.851532	0.842642	0.852418	0.849687	0.850272	0.842347	0.842669	0.833456	0.851861	0.830428	0.848303	0.851635	0.852876	0.841122	0.8553	0.840824	0.820205	0.839707	0.849995	0.852441	0.844831
GSE17721_CTRL_VS_GARDIQUIMOD_1H_BMDC_DN	0.724863	0.789212	0.791895	0.793561	0.775566	0.748446	0.785867	0.705676	0.789979	0.750541	0.722557	0.757922	0.788467	0.757008	0.779268	0.760503	0.785051	0.698676	0.777854	0.78409	0.776624	0.787799	0.79946	0.78113	0.770575	0.789243	0.777882	0.779164	0.787504	0.764617	0.781375	0.751525	0.767708	0.792377	0.764712	0.769089	0.793481	0.679522	0.752747	0.765854	0.785897	0.811787	0.774713	0.782428	0.800493	0.742849	0.792083	0.787178	0.793931
GSE17721_CTRL_VS_GARDIQUIMOD_2H_BMDC_UP	0.82843	0.865729	0.865785	0.875293	0.865619	0.838185	0.865746	0.816393	0.846547	0.856554	0.830055	0.854756	0.86708	0.850565	0.866643	0.850406	0.857298	0.827037	0.856541	0.848613	0.862104	0.855936	0.851614	0.860096	0.855254	0.846804	0.870623	0.872285	0.855379	0.862016	0.861996	0.854443	0.866005	0.859651	0.856004	0.860353	0.868793	0.83595	0.860155	0.868649	0.869602	0.847703	0.866779	0.85715	0.850694	0.836924	0.854215	0.854662	0.869599
GSE17721_CTRL_VS_GARDIQUIMOD_2H_BMDC_DN	0.774741	0.812799	0.812184	0.81716	0.820947	0.779196	0.811065	0.747506	0.804	0.795932	0.755229	0.805294	0.804696	0.79303	0.804699	0.798112	0.808791	0.761364	0.8144	0.823635	0.808037	0.812895	0.818047	0.816995	0.799899	0.819797	0.81478	0.805248	0.817577	0.815642	0.811834	0.803033	0.807219	0.820446	0.803212	0.813331	0.825487	0.747829	0.799553	0.80557	0.809234	0.833956	0.8009	0.822721	0.825774	0.798301	0.808671	0.821621	0.82046
GSE17721_CTRL_VS_GARDIQUIMOD_4H_BMDC_UP	0.890865	0.912731	0.904854	0.911349	0.906829	0.879966	0.908169	0.882882	0.909732	0.90785	0.875777	0.90225	0.915244	0.905484	0.901686	0.911551	0.905992	0.874972	0.911439	0.906218	0.91056	0.912084	0.906148	0.915642	0.90719	0.907719	0.912299	0.90617	0.912959	0.902507	0.911207	0.90646	0.894737	0.912844	0.907649	0.908095	0.910255	0.881497	0.907779	0.911961	0.908874	0.910238	0.902986	0.915435	0.910445	0.900241	0.904943	0.907768	0.910937
GSE17721_CTRL_VS_GARDIQUIMOD_4H_BMDC_DN	0.715122	0.763921	0.758929	0.769321	0.758364	0.715007	0.760136	0.704206	0.742487	0.721027	0.682897	0.742828	0.757258	0.72519	0.739935	0.736633	0.750712	0.677779	0.749412	0.764307	0.752265	0.75384	0.763576	0.757673	0.737027	0.77002	0.746283	0.763558	0.765136	0.763423	0.733189	0.743963	0.723882	0.756804	0.735495	0.751659	0.770771	0.690235	0.741756	0.734511	0.771585	0.771733	0.753194	0.751176	0.770246	0.728418	0.756531	0.759841	0.767606
GSE17721_CTRL_VS_GARDIQUIMOD_6H_BMDC_UP	0.847932	0.885106	0.877497	0.889537	0.881902	0.857291	0.877746	0.878574	0.87005	0.869984	0.834254	0.86312	0.884665	0.869066	0.860413	0.875504	0.871831	0.84548	0.875355	0.863624	0.87644	0.870793	0.87766	0.892433	0.86917	0.871638	0.885228	0.87945	0.875741	0.883468	0.880041	0.86906	0.862641	0.875953	0.861521	0.869435	0.890435	0.852811	0.868227	0.884544	0.887496	0.876303	0.871359	0.873359	0.871871	0.85653	0.874775	0.885302	0.89104
GSE17721_CTRL_VS_GARDIQUIMOD_6H_BMDC_DN	0.797281	0.832071	0.841496	0.831317	0.828574	0.808484	0.825068	0.800985	0.835119	0.822887	0.802856	0.813957	0.828722	0.822862	0.819405	0.820651	0.817014	0.794375	0.827914	0.841099	0.821202	0.831574	0.834008	0.829638	0.816763	0.830545	0.828318	0.83011	0.824077	0.837496	0.826903	0.827459	0.825972	0.82822	0.819486	0.82105	0.83478	0.773774	0.818743	0.828985	0.825369	0.847169	0.819151	0.830447	0.838806	0.802928	0.836004	0.838319	0.832245
GSE17721_CTRL_VS_GARDIQUIMOD_8H_BMDC_UP	0.879563	0.915972	0.914952	0.916894	0.898097	0.873976	0.912967	0.881349	0.906238	0.914706	0.874755	0.904272	0.923345	0.907209	0.907254	0.912385	0.90666	0.874788	0.908597	0.89389	0.91249	0.919337	0.913106	0.918362	0.90925	0.908051	0.919245	0.914807	0.918553	0.907457	0.920945	0.900476	0.902176	0.908868	0.89845	0.908208	0.90989	0.910313	0.912105	0.921219	0.912459	0.905326	0.909712	0.913912	0.914125	0.901974	0.905189	0.913832	0.914557
GSE17721_CTRL_VS_GARDIQUIMOD_8H_BMDC_DN	0.780609	0.853008	0.84697	0.855669	0.850987	0.78738	0.844633	0.825544	0.838298	0.833212	0.767665	0.841883	0.841497	0.846582	0.836165	0.837633	0.84251	0.780254	0.857301	0.839118	0.850346	0.847898	0.852834	0.854329	0.838679	0.844097	0.847252	0.84548	0.854032	0.861264	0.849462	0.850252	0.85118	0.86929	0.838199	0.845646	0.848498	0.790403	0.830575	0.838518	0.848109	0.870492	0.84024	0.853458	0.861177	0.836012	0.848482	0.857205	0.856322
GSE17721_CTRL_VS_GARDIQUIMOD_12H_BMDC_UP	0.837981	0.860087	0.863196	0.873824	0.858979	0.854087	0.856162	0.827429	0.853309	0.849355	0.827187	0.852841	0.85436	0.841234	0.847955	0.854769	0.84784	0.833058	0.854049	0.852743	0.848493	0.86183	0.84941	0.848925	0.849334	0.857137	0.854609	0.86003	0.852583	0.860622	0.860495	0.850004	0.851508	0.852463	0.84878	0.849492	0.870107	0.851009	0.856696	0.868093	0.868257	0.84577	0.858177	0.857066	0.841391	0.841929	0.848735	0.858215	0.858344
GSE17721_CTRL_VS_GARDIQUIMOD_12H_BMDC_DN	0.782453	0.84335	0.848249	0.846538	0.853795	0.807635	0.843133	0.798865	0.837289	0.829375	0.803808	0.827256	0.85277	0.815496	0.843265	0.844294	0.829181	0.802127	0.833988	0.835169	0.848153	0.839815	0.858343	0.851175	0.833407	0.845207	0.847371	0.838527	0.846363	0.841393	0.827565	0.835293	0.8411	0.850508	0.831242	0.840212	0.842817	0.794748	0.830388	0.841622	0.846068	0.84909	0.835151	0.843808	0.85761	0.824297	0.849153	0.847304	0.859673
GSE17721_CTRL_VS_GARDIQUIMOD_24H_BMDC_UP	0.854695	0.875483	0.869944	0.878805	0.873343	0.840396	0.873582	0.847025	0.852797	0.874141	0.830372	0.855211	0.871095	0.856917	0.862455	0.857375	0.858482	0.832972	0.878876	0.859044	0.868013	0.873542	0.865187	0.865811	0.869244	0.866791	0.874273	0.87281	0.871064	0.871326	0.877236	0.85504	0.855392	0.867809	0.856582	0.853489	0.868388	0.845048	0.860371	0.863334	0.880803	0.872283	0.869713	0.883275	0.865971	0.850427	0.874427	0.868287	0.878776
GSE17721_CTRL_VS_GARDIQUIMOD_24H_BMDC_DN	0.859688	0.894659	0.907026	0.903529	0.896444	0.859628	0.889241	0.861226	0.88769	0.878038	0.843684	0.881269	0.89607	0.877476	0.898786	0.883115	0.876872	0.835612	0.898924	0.895032	0.893766	0.891914	0.898137	0.890932	0.886344	0.898235	0.889008	0.89394	0.898987	0.895999	0.886349	0.883791	0.887969	0.907757	0.87693	0.892352	0.904917	0.843567	0.886143	0.890591	0.893264	0.902879	0.882394	0.892871	0.903716	0.881649	0.893662	0.9036	0.894771
GSE17721_LPS_VS_POLYIC_0.5H_BMDC_UP	0.780365	0.800203	0.818733	0.799336	0.79001	0.77883	0.799764	0.75402	0.783587	0.79501	0.764526	0.781418	0.810461	0.764532	0.797357	0.793159	0.788597	0.768578	0.791676	0.80258	0.774227	0.799762	0.790868	0.794404	0.795831	0.802962	0.802662	0.795214	0.788285	0.782486	0.794427	0.779497	0.763048	0.789585	0.774369	0.78681	0.805349	0.769958	0.794227	0.797799	0.797898	0.809396	0.803821	0.806319	0.799559	0.768718	0.809796	0.804581	0.802015
GSE17721_LPS_VS_POLYIC_0.5H_BMDC_DN	0.734697	0.744034	0.751171	0.748377	0.74918	0.741681	0.738632	0.684875	0.736258	0.712893	0.719219	0.73441	0.740257	0.728683	0.746691	0.725063	0.744299	0.704205	0.741849	0.748455	0.732258	0.740094	0.738256	0.731676	0.729641	0.745784	0.737933	0.746239	0.732227	0.717276	0.725053	0.730782	0.729122	0.739319	0.733162	0.746652	0.748612	0.723029	0.738574	0.73211	0.751676	0.745515	0.733542	0.736197	0.734129	0.718827	0.745444	0.750625	0.736717
GSE17721_LPS_VS_POLYIC_1H_BMDC_UP	0.767104	0.807741	0.831912	0.812657	0.806509	0.766416	0.805393	0.73904	0.793289	0.798277	0.763152	0.802288	0.799602	0.784191	0.825154	0.799954	0.806414	0.745438	0.806998	0.81132	0.807859	0.81945	0.82615	0.814441	0.797026	0.826412	0.812069	0.80777	0.823693	0.805453	0.811962	0.799388	0.802428	0.819541	0.788683	0.814818	0.817342	0.736125	0.804123	0.804778	0.81584	0.8254	0.809415	0.809027	0.833959	0.798822	0.809111	0.824995	0.815367
GSE17721_LPS_VS_POLYIC_1H_BMDC_DN	0.845859	0.874535	0.8781	0.882871	0.874992	0.868577	0.872121	0.861895	0.873665	0.877346	0.834107	0.870604	0.874297	0.867508	0.877805	0.875125	0.872489	0.860792	0.871436	0.872399	0.870761	0.878299	0.879547	0.871271	0.869312	0.869819	0.879356	0.870478	0.8753	0.876146	0.875968	0.867096	0.87806	0.877346	0.865104	0.858606	0.872476	0.833626	0.867298	0.874815	0.874785	0.880694	0.878829	0.879372	0.860784	0.867566	0.880498	0.876662	0.874449
GSE17721_LPS_VS_POLYIC_2H_BMDC_UP	0.725236	0.812925	0.828545	0.829559	0.809005	0.748751	0.816621	0.776871	0.804748	0.778175	0.730106	0.79616	0.81426	0.791393	0.792767	0.785989	0.808845	0.714322	0.795723	0.808686	0.809866	0.800149	0.822847	0.807597	0.804215	0.832793	0.809761	0.822754	0.823756	0.82606	0.795324	0.785859	0.785154	0.82261	0.780593	0.812039	0.811168	0.715378	0.800461	0.789125	0.812247	0.824111	0.795919	0.811553	0.832103	0.794107	0.812621	0.832442	0.829966
GSE17721_LPS_VS_POLYIC_2H_BMDC_DN	0.904812	0.908635	0.907569	0.910965	0.902225	0.888196	0.910135	0.910944	0.906215	0.915893	0.883569	0.907655	0.91818	0.913372	0.922244	0.913692	0.904653	0.895202	0.91232	0.903032	0.904544	0.908405	0.91469	0.922042	0.908133	0.910025	0.910704	0.909729	0.907651	0.908182	0.913634	0.906568	0.911475	0.915539	0.903459	0.9024	0.909637	0.895863	0.911929	0.921288	0.905234	0.910692	0.908658	0.917833	0.918749	0.913322	0.907821	0.910364	0.910437
GSE17721_LPS_VS_POLYIC_4H_BMDC_UP	0.804173	0.86037	0.877255	0.871998	0.847962	0.806052	0.857361	0.802852	0.851153	0.847484	0.790848	0.842683	0.858607	0.833139	0.857453	0.83789	0.84993	0.790796	0.856916	0.865439	0.84521	0.866167	0.871878	0.845925	0.858074	0.877197	0.867234	0.857895	0.868247	0.85699	0.851237	0.833194	0.835663	0.86336	0.842198	0.856081	0.87363	0.790254	0.83799	0.849408	0.855819	0.893216	0.855887	0.866305	0.889268	0.840173	0.868769	0.87166	0.871523
GSE17721_LPS_VS_POLYIC_4H_BMDC_DN	0.877264	0.90828	0.903411	0.901273	0.899436	0.890409	0.903322	0.906387	0.893677	0.895958	0.87609	0.899987	0.900695	0.901662	0.896163	0.90076	0.894895	0.884042	0.902565	0.890036	0.900203	0.895073	0.891528	0.908636	0.900549	0.897739	0.900978	0.904936	0.895291	0.910006	0.901534	0.88965	0.901991	0.897884	0.896417	0.899012	0.901557	0.894853	0.899499	0.909401	0.907205	0.893812	0.902086	0.895719	0.898066	0.892179	0.893747	0.899233	0.906313
GSE17721_LPS_VS_POLYIC_6H_BMDC_UP	0.840686	0.865808	0.879745	0.875019	0.863992	0.841191	0.866852	0.844094	0.868416	0.845148	0.815118	0.853219	0.88309	0.860643	0.858524	0.853996	0.859958	0.825902	0.85834	0.873876	0.861748	0.856941	0.877827	0.869467	0.862703	0.884578	0.866288	0.866672	0.870304	0.869173	0.863263	0.857381	0.844426	0.875266	0.851397	0.86707	0.885344	0.813683	0.856456	0.866442	0.864514	0.887411	0.854108	0.863561	0.892201	0.841964	0.870528	0.877812	0.88564
GSE17721_LPS_VS_POLYIC_6H_BMDC_DN	0.851193	0.904983	0.891672	0.909433	0.899824	0.865821	0.900885	0.895391	0.881173	0.890127	0.838456	0.889844	0.903169	0.893935	0.896382	0.880126	0.89578	0.850534	0.903362	0.887037	0.901241	0.897956	0.910493	0.895041	0.883929	0.90338	0.900261	0.902852	0.904473	0.897848	0.897113	0.888079	0.894299	0.897151	0.891144	0.891495	0.896689	0.844098	0.881792	0.889192	0.905989	0.900144	0.892459	0.900698	0.893651	0.888643	0.902547	0.908482	0.909312
GSE17721_LPS_VS_POLYIC_8H_BMDC_UP	0.879034	0.903065	0.908774	0.915574	0.903759	0.874258	0.900379	0.877162	0.901827	0.888688	0.860166	0.897148	0.901786	0.890263	0.904956	0.903237	0.896728	0.853432	0.899575	0.902113	0.899582	0.898686	0.907886	0.911718	0.893937	0.904873	0.914777	0.905572	0.907492	0.907437	0.903776	0.896932	0.888957	0.916065	0.886094	0.907357	0.9102	0.864655	0.897645	0.918279	0.90181	0.902749	0.893405	0.908938	0.923252	0.876837	0.893134	0.909325	0.906369
GSE17721_LPS_VS_POLYIC_8H_BMDC_DN	0.808663	0.868343	0.875352	0.873615	0.863685	0.814599	0.867049	0.857945	0.836927	0.845014	0.783984	0.842175	0.857896	0.829704	0.838378	0.829985	0.844082	0.813029	0.869068	0.856431	0.855643	0.855539	0.85918	0.860658	0.848807	0.868201	0.857787	0.860036	0.863973	0.867466	0.851901	0.83559	0.852014	0.869744	0.828947	0.851283	0.858926	0.803139	0.832432	0.839399	0.864652	0.878934	0.855223	0.86228	0.84425	0.831038	0.866048	0.854459	0.881614
GSE17721_LPS_VS_POLYIC_12H_BMDC_UP	0.892082	0.911232	0.90583	0.902742	0.899671	0.88088	0.902912	0.894866	0.906588	0.90562	0.884856	0.908904	0.91411	0.892019	0.90077	0.906987	0.898752	0.888854	0.905743	0.910902	0.905166	0.909038	0.912737	0.914277	0.906256	0.922228	0.906222	0.9087	0.905616	0.906977	0.905905	0.898035	0.898279	0.907558	0.896658	0.90268	0.90638	0.878542	0.904371	0.918124	0.90654	0.92331	0.900721	0.91595	0.918025	0.904714	0.903158	0.912236	0.913219
GSE17721_LPS_VS_POLYIC_12H_BMDC_DN	0.802792	0.848853	0.855697	0.856456	0.846835	0.809787	0.85278	0.838538	0.844657	0.836862	0.798068	0.820264	0.84924	0.839018	0.848201	0.832678	0.839618	0.789604	0.859206	0.848099	0.841002	0.851377	0.856745	0.852725	0.83625	0.857012	0.842258	0.844066	0.863582	0.847741	0.845313	0.843525	0.845422	0.855555	0.839414	0.841307	0.841019	0.766269	0.841098	0.837254	0.849199	0.862232	0.846505	0.85086	0.855803	0.832973	0.8504	0.849476	0.863971
GSE17721_LPS_VS_POLYIC_16H_BMDC_UP	0.873196	0.905235	0.90272	0.905882	0.897295	0.864404	0.889977	0.870359	0.889786	0.872024	0.844498	0.883216	0.896429	0.869491	0.877362	0.875597	0.878071	0.856783	0.901092	0.889741	0.875822	0.890051	0.896133	0.889579	0.887863	0.915903	0.893894	0.894045	0.893126	0.893248	0.888677	0.863387	0.866255	0.890532	0.861937	0.882538	0.89656	0.843449	0.880055	0.888689	0.901223	0.901783	0.884417	0.898192	0.91622	0.873079	0.897839	0.895747	0.903663
GSE17721_LPS_VS_POLYIC_16H_BMDC_DN	0.800689	0.872176	0.877003	0.87914	0.870331	0.834103	0.877352	0.86044	0.863195	0.845695	0.811839	0.843378	0.862566	0.857547	0.850391	0.857979	0.865492	0.808667	0.873321	0.863314	0.874226	0.862253	0.875149	0.883056	0.854721	0.874442	0.873583	0.858661	0.866352	0.868849	0.868652	0.863092	0.867425	0.876095	0.856293	0.872157	0.879006	0.809316	0.845902	0.854484	0.869638	0.884404	0.855061	0.868938	0.889522	0.842265	0.872443	0.879002	0.879086
GSE17721_LPS_VS_POLYIC_24H_BMDC_UP	0.882885	0.91465	0.924097	0.908991	0.90763	0.881623	0.908774	0.862759	0.920755	0.897415	0.887932	0.911955	0.920817	0.905677	0.916112	0.901646	0.897605	0.874289	0.903801	0.904592	0.910167	0.912396	0.9174	0.923232	0.900585	0.914005	0.914959	0.922225	0.91588	0.904287	0.90864	0.901996	0.900086	0.913644	0.909567	0.920929	0.916507	0.896722	0.914154	0.923127	0.906037	0.913038	0.905899	0.904772	0.934578	0.891563	0.903738	0.922848	0.917617
GSE17721_LPS_VS_POLYIC_24H_BMDC_DN	0.790403	0.868621	0.874606	0.876337	0.872547	0.83956	0.865965	0.866634	0.841063	0.836726	0.800923	0.834862	0.858519	0.83491	0.845256	0.842015	0.858435	0.807642	0.864425	0.862944	0.861028	0.856218	0.866898	0.863823	0.853842	0.880996	0.865295	0.860886	0.862303	0.878197	0.849129	0.841889	0.846709	0.861979	0.842616	0.852017	0.87308	0.798853	0.84037	0.83571	0.87844	0.882873	0.852929	0.855413	0.861136	0.836052	0.869823	0.870465	0.883874
GSE17721_POLYIC_VS_PAM3CSK4_0.5H_BMDC_UP	0.670524	0.734506	0.737696	0.740463	0.727026	0.674884	0.734056	0.620511	0.715342	0.698241	0.671613	0.711688	0.710032	0.711501	0.725552	0.703662	0.726926	0.651711	0.708034	0.723491	0.702676	0.740352	0.72917	0.707383	0.720186	0.710898	0.740595	0.724456	0.729672	0.702758	0.736613	0.714274	0.717961	0.723906	0.723653	0.715828	0.736272	0.667497	0.725581	0.721487	0.726899	0.716948	0.733021	0.721409	0.715667	0.703421	0.725873	0.722758	0.730869
GSE17721_POLYIC_VS_PAM3CSK4_0.5H_BMDC_DN	0.859502	0.875456	0.875701	0.876376	0.867875	0.852194	0.876734	0.848799	0.874737	0.860027	0.813817	0.863662	0.887016	0.862492	0.866019	0.872654	0.87073	0.84239	0.867679	0.879764	0.870358	0.873929	0.885834	0.87454	0.871177	0.881433	0.876924	0.872335	0.876092	0.8642	0.868827	0.864034	0.863671	0.884209	0.863286	0.875115	0.885254	0.80641	0.856902	0.864471	0.865741	0.899263	0.870294	0.881902	0.890254	0.873639	0.888765	0.879444	0.87938
GSE17721_POLYIC_VS_PAM3CSK4_1H_BMDC_UP	0.897344	0.915331	0.925572	0.925844	0.922058	0.901828	0.918073	0.923901	0.912998	0.915881	0.900947	0.9171	0.920775	0.907733	0.91723	0.917027	0.913739	0.893357	0.922401	0.913942	0.9188	0.909814	0.918536	0.919963	0.920511	0.911522	0.921697	0.914178	0.916122	0.918867	0.91641	0.918059	0.922784	0.920518	0.916253	0.912289	0.914342	0.898934	0.913045	0.918181	0.919133	0.912121	0.922139	0.919033	0.912346	0.911732	0.911753	0.920046	0.914212
GSE17721_POLYIC_VS_PAM3CSK4_1H_BMDC_DN	0.739136	0.807208	0.819243	0.82627	0.804739	0.768809	0.811953	0.782163	0.801095	0.769096	0.720318	0.790641	0.80798	0.7877	0.801533	0.797886	0.805096	0.721523	0.804742	0.823941	0.800151	0.812599	0.82344	0.804035	0.798765	0.830466	0.805611	0.81132	0.815123	0.81814	0.799505	0.795075	0.778246	0.825137	0.775462	0.800605	0.824876	0.684252	0.777767	0.794544	0.827572	0.857789	0.789242	0.807455	0.826361	0.78676	0.826028	0.836997	0.83743
GSE17721_POLYIC_VS_PAM3CSK4_2H_BMDC_UP	0.835903	0.85145	0.849452	0.861565	0.855657	0.832372	0.848038	0.887105	0.839396	0.848276	0.822317	0.842108	0.865588	0.837035	0.836074	0.841289	0.838033	0.831734	0.859853	0.846556	0.852844	0.839734	0.853408	0.867357	0.850335	0.862037	0.848167	0.851052	0.849242	0.868732	0.848769	0.834849	0.841479	0.860564	0.837539	0.842167	0.851827	0.811891	0.832481	0.849067	0.847564	0.869238	0.842693	0.854929	0.863847	0.854216	0.849428	0.854112	0.863981
GSE17721_POLYIC_VS_PAM3CSK4_2H_BMDC_DN	0.691242	0.777115	0.789962	0.775383	0.776375	0.737566	0.776312	0.697001	0.777762	0.741348	0.719062	0.752672	0.766429	0.75919	0.758797	0.757153	0.757049	0.702739	0.765105	0.774181	0.756221	0.769719	0.780948	0.760631	0.754906	0.779124	0.781501	0.75852	0.772376	0.760223	0.766332	0.74936	0.74895	0.76804	0.759223	0.774171	0.783309	0.704084	0.750041	0.757438	0.790673	0.793621	0.756863	0.77449	0.785526	0.720578	0.765842	0.781586	0.784457
GSE17721_POLYIC_VS_PAM3CSK4_4H_BMDC_UP	0.854864	0.88117	0.886492	0.889088	0.874291	0.841984	0.881705	0.866205	0.861697	0.870034	0.834808	0.86727	0.883697	0.866369	0.874637	0.878886	0.867522	0.830029	0.88262	0.865149	0.876127	0.880069	0.887428	0.887429	0.867939	0.897495	0.884394	0.883892	0.880516	0.885181	0.880019	0.857808	0.86572	0.885777	0.856987	0.867919	0.890797	0.852888	0.872896	0.886505	0.887613	0.890292	0.874771	0.885837	0.888708	0.865512	0.88243	0.886476	0.888015
GSE17721_POLYIC_VS_PAM3CSK4_4H_BMDC_DN	0.898921	0.926389	0.933217	0.932443	0.931651	0.89987	0.931665	0.905209	0.921052	0.926968	0.873148	0.928625	0.934909	0.924417	0.926703	0.926031	0.930185	0.879123	0.929994	0.932806	0.928152	0.928551	0.935397	0.93448	0.931913	0.941596	0.930542	0.932266	0.93276	0.939842	0.924975	0.922729	0.912575	0.934619	0.912557	0.923904	0.93404	0.885985	0.926444	0.9176	0.922982	0.942215	0.926423	0.931807	0.932992	0.936953	0.927354	0.935	0.940343
GSE17721_POLYIC_VS_PAM3CSK4_6H_BMDC_UP	0.790849	0.857709	0.846717	0.848899	0.842975	0.828538	0.843928	0.844706	0.834709	0.830554	0.791157	0.829896	0.844417	0.831302	0.837651	0.825136	0.844494	0.804833	0.857841	0.843865	0.840722	0.842312	0.849336	0.849842	0.839447	0.864104	0.846837	0.840738	0.855368	0.855605	0.834903	0.827795	0.820256	0.853753	0.829338	0.841134	0.851676	0.794139	0.834133	0.833543	0.853095	0.862952	0.840935	0.846122	0.851187	0.833138	0.848987	0.844517	0.857143
GSE17721_POLYIC_VS_PAM3CSK4_6H_BMDC_DN	0.87891	0.919207	0.914298	0.912613	0.898963	0.884024	0.906144	0.901219	0.913161	0.911004	0.889151	0.909965	0.920415	0.913701	0.912866	0.912081	0.902125	0.881997	0.905278	0.901656	0.902885	0.91327	0.917451	0.921327	0.907483	0.913591	0.915829	0.924971	0.915654	0.913493	0.915733	0.901334	0.908584	0.91052	0.90317	0.91045	0.913403	0.904822	0.926733	0.921364	0.909994	0.909892	0.909307	0.910865	0.915496	0.909093	0.904397	0.915019	0.910119
GSE17721_POLYIC_VS_PAM3CSK4_8H_BMDC_UP	0.858519	0.895416	0.904313	0.909373	0.898287	0.866387	0.891409	0.868414	0.893065	0.888264	0.843927	0.877774	0.903104	0.890492	0.893128	0.892772	0.887566	0.848321	0.90242	0.892111	0.900116	0.896399	0.907971	0.900409	0.899299	0.908489	0.89934	0.888275	0.897817	0.906869	0.895432	0.889806	0.885131	0.899497	0.87812	0.893385	0.896667	0.834105	0.881974	0.891766	0.899717	0.911521	0.902726	0.908765	0.89671	0.886865	0.907124	0.910653	0.902359
GSE17721_POLYIC_VS_PAM3CSK4_8H_BMDC_DN	0.908095	0.913994	0.916965	0.911046	0.903299	0.901123	0.918569	0.899606	0.91667	0.909494	0.917014	0.919796	0.916815	0.90832	0.917889	0.920683	0.909738	0.902686	0.915114	0.90907	0.911825	0.91759	0.909856	0.926982	0.911475	0.91497	0.918119	0.910457	0.906697	0.913404	0.915463	0.903023	0.90555	0.911991	0.903567	0.916862	0.917371	0.905224	0.912158	0.929232	0.90507	0.91231	0.912245	0.918459	0.921673	0.904584	0.911654	0.915043	0.916844
GSE17721_POLYIC_VS_PAM3CSK4_12H_BMDC_UP	0.848246	0.897138	0.890781	0.895416	0.891565	0.859611	0.888373	0.86268	0.876963	0.869633	0.834985	0.875892	0.888891	0.868604	0.881102	0.866654	0.883641	0.838896	0.895251	0.890734	0.885209	0.888855	0.892505	0.879413	0.887388	0.913185	0.895218	0.893232	0.888668	0.887566	0.878932	0.868361	0.85949	0.889652	0.869169	0.874247	0.897798	0.833093	0.877446	0.871089	0.894085	0.908008	0.883921	0.892449	0.892537	0.872507	0.898022	0.894054	0.897838
GSE17721_POLYIC_VS_PAM3CSK4_12H_BMDC_DN	0.924566	0.933486	0.943364	0.937922	0.932222	0.918813	0.935735	0.918185	0.929115	0.930604	0.919465	0.929336	0.941574	0.923301	0.934264	0.933707	0.926992	0.922816	0.940737	0.927435	0.922371	0.933976	0.933917	0.933977	0.931468	0.945819	0.93829	0.939701	0.93806	0.937146	0.935785	0.924792	0.924592	0.93441	0.923386	0.933163	0.941929	0.916702	0.931846	0.939413	0.933928	0.934392	0.932317	0.935381	0.942665	0.918539	0.927731	0.941686	0.939124
GSE17721_POLYIC_VS_PAM3CSK4_16H_BMDC_UP	0.819401	0.855368	0.860291	0.861571	0.854513	0.833139	0.858901	0.825292	0.850965	0.842425	0.803318	0.83841	0.853687	0.842291	0.844504	0.847579	0.850612	0.815921	0.86779	0.85257	0.852895	0.853246	0.864436	0.863661	0.849658	0.85599	0.857252	0.852232	0.859061	0.866963	0.849105	0.862656	0.840628	0.86402	0.84703	0.852812	0.862207	0.80376	0.845753	0.83977	0.857979	0.875059	0.853695	0.860462	0.860384	0.83747	0.857347	0.866272	0.86281
GSE17721_POLYIC_VS_PAM3CSK4_16H_BMDC_DN	0.906128	0.937802	0.940505	0.934708	0.935	0.908655	0.935573	0.914723	0.937547	0.928317	0.915879	0.941363	0.934927	0.934685	0.929789	0.936623	0.929141	0.90243	0.93928	0.92789	0.931706	0.936119	0.934823	0.942396	0.93005	0.937896	0.937896	0.943731	0.934951	0.940765	0.938066	0.92475	0.931635	0.931167	0.922723	0.938124	0.940275	0.92534	0.932629	0.943047	0.941817	0.928535	0.929284	0.935143	0.940669	0.928966	0.933693	0.935086	0.939433
GSE17721_POLYIC_VS_PAM3CSK4_24H_BMDC_UP	0.843784	0.870145	0.860873	0.866684	0.865915	0.850382	0.866919	0.831669	0.85469	0.846472	0.835294	0.84598	0.864072	0.842851	0.856583	0.843128	0.857429	0.817535	0.872693	0.860112	0.855494	0.8535	0.870886	0.872404	0.864672	0.870598	0.867194	0.854932	0.862104	0.864101	0.851598	0.848141	0.842278	0.870844	0.854394	0.851734	0.875794	0.818231	0.847415	0.85059	0.867771	0.882885	0.863558	0.874281	0.869717	0.851035	0.864568	0.85946	0.870858
GSE17721_POLYIC_VS_PAM3CSK4_24H_BMDC_DN	0.902292	0.919538	0.925852	0.920037	0.915071	0.897589	0.921892	0.889212	0.918947	0.895355	0.890157	0.91527	0.921833	0.902118	0.918247	0.909038	0.90679	0.896462	0.917682	0.918321	0.91094	0.924378	0.923557	0.922222	0.90615	0.927981	0.924085	0.918937	0.916392	0.908398	0.921562	0.894456	0.904466	0.919436	0.904827	0.913278	0.931492	0.900671	0.916478	0.926884	0.919103	0.926204	0.917009	0.915539	0.940638	0.897822	0.915107	0.919694	0.91825
GSE17721_PAM3CSK4_VS_CPG_0.5H_BMDC_UP	0.804408	0.844255	0.837149	0.841832	0.846104	0.830044	0.837774	0.813137	0.835575	0.819201	0.808945	0.843075	0.831225	0.837074	0.832571	0.838785	0.833769	0.80989	0.850445	0.851321	0.840469	0.831216	0.835624	0.83702	0.837103	0.827227	0.854558	0.83845	0.836833	0.832842	0.836982	0.838697	0.819841	0.845552	0.848315	0.834135	0.843434	0.805611	0.826177	0.834464	0.839101	0.85188	0.836173	0.840944	0.838074	0.819117	0.83815	0.843844	0.847647
GSE17721_PAM3CSK4_VS_CPG_0.5H_BMDC_DN	0.781841	0.795485	0.814546	0.804053	0.77629	0.772721	0.791584	0.7613	0.782807	0.772831	0.761199	0.777072	0.793163	0.769017	0.793873	0.788867	0.777098	0.768555	0.785152	0.795071	0.755412	0.789816	0.795702	0.788128	0.793111	0.814767	0.795591	0.793376	0.795253	0.796375	0.786439	0.771636	0.754798	0.78887	0.763947	0.775198	0.804515	0.772702	0.797792	0.788466	0.793396	0.805017	0.803316	0.807065	0.795215	0.768815	0.795858	0.789785	0.793108
GSE17721_PAM3CSK4_VS_CPG_1H_BMDC_UP	0.807809	0.829488	0.825479	0.823656	0.822079	0.795423	0.822559	0.766194	0.828799	0.800032	0.776945	0.822697	0.832591	0.814707	0.812671	0.819693	0.816312	0.758209	0.815264	0.828045	0.811538	0.831786	0.825023	0.831676	0.813496	0.814934	0.830359	0.820564	0.824344	0.809877	0.824973	0.817185	0.809307	0.821612	0.807844	0.823047	0.837554	0.769744	0.821372	0.832465	0.834811	0.834956	0.817551	0.831042	0.832565	0.800472	0.828612	0.817905	0.834783
GSE17721_PAM3CSK4_VS_CPG_1H_BMDC_DN	0.772146	0.814172	0.822574	0.825042	0.81254	0.788318	0.816148	0.78581	0.822714	0.80418	0.765187	0.800161	0.81001	0.805409	0.807037	0.802227	0.803613	0.761372	0.815752	0.815832	0.815522	0.815056	0.818558	0.809208	0.802855	0.813008	0.815208	0.816588	0.819457	0.812645	0.811736	0.822311	0.812683	0.825705	0.805196	0.812777	0.827979	0.767667	0.814941	0.816825	0.819888	0.819491	0.808735	0.803685	0.812751	0.797062	0.811555	0.824172	0.82627
GSE17721_PAM3CSK4_VS_CPG_2H_BMDC_UP	0.696935	0.748803	0.751575	0.752176	0.740468	0.713563	0.749888	0.661031	0.728902	0.710401	0.711864	0.74359	0.743748	0.706982	0.734052	0.726599	0.735093	0.680619	0.742891	0.753712	0.711499	0.736099	0.751166	0.71858	0.737451	0.765984	0.734353	0.739405	0.735164	0.725061	0.721495	0.719678	0.710866	0.738677	0.710669	0.721632	0.752583	0.686687	0.729858	0.727496	0.750453	0.758172	0.72817	0.753348	0.732668	0.720366	0.747865	0.733632	0.736443
GSE17721_PAM3CSK4_VS_CPG_2H_BMDC_DN	0.733737	0.792062	0.794707	0.795935	0.765112	0.748345	0.791342	0.73504	0.754236	0.764109	0.724979	0.757929	0.78199	0.763094	0.783186	0.758462	0.771175	0.731007	0.782112	0.774865	0.772373	0.783114	0.785606	0.759167	0.780781	0.773204	0.785003	0.778177	0.795967	0.768127	0.777341	0.755263	0.773701	0.787675	0.761275	0.757986	0.776941	0.708323	0.766634	0.756878	0.782614	0.784744	0.768629	0.772097	0.76221	0.760434	0.789151	0.785138	0.793795
GSE17721_PAM3CSK4_VS_CPG_4H_BMDC_UP	0.885005	0.91299	0.917103	0.90977	0.913556	0.896131	0.917567	0.905366	0.905082	0.909872	0.885209	0.910734	0.914064	0.911584	0.912315	0.914426	0.906777	0.890936	0.92296	0.911377	0.916893	0.90852	0.914931	0.921128	0.908903	0.914543	0.918308	0.91119	0.906766	0.911903	0.910013	0.908372	0.908861	0.909582	0.912741	0.908451	0.914603	0.870589	0.902729	0.910811	0.911774	0.920075	0.908667	0.916066	0.909739	0.911467	0.914684	0.915793	0.916732
GSE17721_PAM3CSK4_VS_CPG_4H_BMDC_DN	0.772733	0.836475	0.838009	0.845297	0.834013	0.788549	0.839142	0.816781	0.815676	0.808747	0.77061	0.805372	0.838193	0.810508	0.825568	0.804557	0.826693	0.765165	0.839237	0.82069	0.839797	0.836134	0.853206	0.847607	0.82216	0.837332	0.836644	0.838346	0.844546	0.847275	0.827386	0.825274	0.828727	0.849768	0.814954	0.837883	0.843165	0.742912	0.818047	0.823066	0.84233	0.846245	0.82424	0.839974	0.852315	0.802586	0.833984	0.84958	0.852434
GSE17721_PAM3CSK4_VS_CPG_6H_BMDC_UP	0.869339	0.909817	0.903009	0.909273	0.904392	0.873158	0.903043	0.90055	0.895396	0.896707	0.870233	0.90579	0.91187	0.893678	0.892398	0.899934	0.898172	0.869837	0.917698	0.897895	0.909091	0.90219	0.893112	0.924693	0.900584	0.903554	0.909976	0.904843	0.902051	0.90926	0.906243	0.896591	0.893524	0.903055	0.902154	0.908339	0.910406	0.879271	0.897033	0.916297	0.904765	0.902217	0.897956	0.90688	0.910399	0.893166	0.894131	0.902011	0.910202
GSE17721_PAM3CSK4_VS_CPG_6H_BMDC_DN	0.790245	0.821215	0.825177	0.832309	0.812316	0.787753	0.822647	0.794519	0.79202	0.786968	0.782588	0.789589	0.814858	0.784863	0.812749	0.80824	0.809968	0.761271	0.822325	0.816111	0.804796	0.815018	0.827939	0.808193	0.803733	0.833173	0.822961	0.81095	0.811851	0.823455	0.806099	0.779385	0.799169	0.81463	0.788797	0.802467	0.824061	0.770536	0.801243	0.79663	0.830637	0.832847	0.803401	0.818851	0.822128	0.786436	0.821557	0.813287	0.820876
GSE17721_PAM3CSK4_VS_CPG_8H_BMDC_UP	0.851091	0.889562	0.894373	0.884564	0.882411	0.845687	0.889038	0.843679	0.873572	0.875501	0.829298	0.881782	0.887802	0.871386	0.879024	0.882168	0.882709	0.85011	0.889706	0.88108	0.889525	0.884182	0.884732	0.880873	0.878259	0.884108	0.895205	0.886481	0.893644	0.880359	0.888737	0.882042	0.883404	0.882924	0.885753	0.881725	0.885943	0.861007	0.881083	0.890098	0.889686	0.887694	0.88371	0.883891	0.887784	0.86937	0.885208	0.88652	0.896523
GSE17721_PAM3CSK4_VS_CPG_8H_BMDC_DN	0.829	0.852756	0.866519	0.860852	0.853474	0.828654	0.859691	0.853334	0.837464	0.84545	0.798787	0.834812	0.853138	0.846263	0.859308	0.856541	0.838115	0.806035	0.8558	0.842792	0.864475	0.846915	0.868836	0.864658	0.838715	0.876946	0.854259	0.861488	0.848713	0.872711	0.846245	0.840813	0.83964	0.867947	0.837724	0.833942	0.864276	0.799446	0.841378	0.845502	0.85731	0.878253	0.849903	0.86497	0.865114	0.838669	0.859082	0.871031	0.866978
GSE17721_PAM3CSK4_VS_CPG_12H_BMDC_UP	0.917948	0.935792	0.936519	0.927383	0.92546	0.912523	0.93289	0.887862	0.926748	0.923837	0.904121	0.931838	0.942947	0.916128	0.927485	0.919143	0.922249	0.921403	0.941909	0.925068	0.921033	0.930489	0.926349	0.932963	0.927249	0.922497	0.935393	0.93044	0.930636	0.917442	0.934114	0.913764	0.92149	0.930017	0.913318	0.924269	0.929466	0.920121	0.925272	0.92019	0.924063	0.929463	0.932196	0.928408	0.927094	0.913032	0.926623	0.925325	0.932289
GSE17721_PAM3CSK4_VS_CPG_12H_BMDC_DN	0.781935	0.874661	0.873418	0.88081	0.883591	0.829286	0.871354	0.834831	0.858354	0.853994	0.802237	0.847285	0.863349	0.848738	0.859339	0.845155	0.864567	0.790068	0.871322	0.865746	0.873943	0.869497	0.879214	0.878593	0.848689	0.873239	0.866151	0.875921	0.869778	0.879298	0.860236	0.858514	0.861819	0.888452	0.860967	0.872407	0.878582	0.795103	0.846685	0.85731	0.873605	0.884986	0.867668	0.869735	0.872821	0.845281	0.872091	0.880092	0.882723
GSE17721_PAM3CSK4_VS_CPG_16H_BMDC_UP	0.78688	0.835876	0.837263	0.835866	0.825463	0.813125	0.840112	0.780662	0.836373	0.819729	0.779754	0.83609	0.83226	0.825899	0.831439	0.814442	0.836193	0.798081	0.836619	0.840895	0.820896	0.833974	0.84244	0.821591	0.831881	0.838696	0.840661	0.828511	0.834476	0.816853	0.829287	0.824917	0.819893	0.832535	0.825595	0.827332	0.836228	0.784061	0.819219	0.83123	0.835376	0.849045	0.832361	0.832867	0.834506	0.822869	0.847261	0.848105	0.84622
GSE17721_PAM3CSK4_VS_CPG_16H_BMDC_DN	0.793439	0.863517	0.863246	0.863613	0.858907	0.823497	0.858004	0.775872	0.835993	0.844828	0.781449	0.839568	0.84722	0.837385	0.851543	0.840313	0.845363	0.798438	0.85439	0.852608	0.854795	0.855046	0.860553	0.860286	0.844241	0.844369	0.862732	0.844016	0.858414	0.847747	0.853381	0.838018	0.851127	0.859557	0.839181	0.858311	0.861471	0.792164	0.837952	0.836525	0.85054	0.867893	0.856592	0.855929	0.853292	0.827078	0.853931	0.861732	0.865288
GSE17721_PAM3CSK4_VS_CPG_24H_BMDC_UP	0.811217	0.860366	0.860101	0.859712	0.856306	0.83952	0.857308	0.786919	0.842557	0.826434	0.821322	0.843905	0.841966	0.836538	0.835464	0.837111	0.84894	0.808155	0.847848	0.850835	0.843446	0.851834	0.853851	0.84298	0.842543	0.857513	0.856205	0.849633	0.851204	0.851349	0.846744	0.8334	0.835418	0.856909	0.827929	0.841547	0.863193	0.807494	0.840498	0.851275	0.855959	0.860555	0.848546	0.844966	0.858169	0.823051	0.851046	0.85356	0.86524
GSE17721_PAM3CSK4_VS_CPG_24H_BMDC_DN	0.85804	0.903905	0.902345	0.907209	0.898378	0.860327	0.900807	0.879588	0.885759	0.888318	0.848303	0.887206	0.89858	0.891262	0.891358	0.876175	0.894441	0.847779	0.900732	0.898695	0.900308	0.894652	0.903421	0.910738	0.890966	0.91097	0.902879	0.904337	0.89854	0.903169	0.894771	0.884931	0.888933	0.908566	0.885514	0.905168	0.911097	0.837164	0.895673	0.891763	0.898766	0.914931	0.887198	0.911983	0.911653	0.881943	0.901754	0.902438	0.909064
GSE17721_CPG_VS_GARDIQUIMOD_0.5H_BMDC_UP	0.762003	0.794719	0.808121	0.799325	0.797129	0.768827	0.799093	0.742608	0.761265	0.769459	0.749172	0.776396	0.795404	0.760606	0.787932	0.758011	0.78405	0.753001	0.796817	0.804157	0.766084	0.786282	0.791186	0.764761	0.793974	0.797397	0.796748	0.787706	0.794346	0.783249	0.793601	0.76241	0.766522	0.789577	0.754333	0.777413	0.80029	0.753344	0.774885	0.762612	0.803648	0.811532	0.785339	0.792565	0.790465	0.757157	0.796235	0.786059	0.803578
GSE17721_CPG_VS_GARDIQUIMOD_0.5H_BMDC_DN	0.817823	0.8459	0.833251	0.847081	0.841797	0.833124	0.838381	0.81793	0.835358	0.83119	0.819403	0.833895	0.854941	0.839023	0.831704	0.835797	0.839914	0.801403	0.847046	0.845677	0.84303	0.843616	0.850572	0.837692	0.835362	0.833755	0.841859	0.838057	0.841643	0.833185	0.838933	0.845484	0.837366	0.84358	0.846955	0.839467	0.849886	0.804693	0.833331	0.839933	0.834748	0.854086	0.836774	0.852647	0.84423	0.832272	0.841845	0.85171	0.854604
GSE17721_CPG_VS_GARDIQUIMOD_1H_BMDC_UP	0.751049	0.803696	0.817101	0.798407	0.798982	0.778667	0.802561	0.759836	0.795837	0.776943	0.75547	0.792052	0.796503	0.784046	0.79198	0.785213	0.791439	0.746936	0.803331	0.816924	0.790505	0.79812	0.798032	0.787135	0.797511	0.804035	0.801416	0.803107	0.794046	0.790371	0.789648	0.796619	0.786509	0.801687	0.784585	0.793863	0.797971	0.75046	0.797978	0.77641	0.811577	0.816104	0.790716	0.792222	0.793634	0.779256	0.809405	0.809615	0.81892
GSE17721_CPG_VS_GARDIQUIMOD_1H_BMDC_DN	0.933823	0.934254	0.930617	0.92415	0.916129	0.913316	0.932244	0.917802	0.929023	0.927128	0.905714	0.925673	0.941912	0.926844	0.933254	0.919567	0.921109	0.905678	0.922995	0.918163	0.916439	0.935517	0.940781	0.942353	0.926107	0.943194	0.929219	0.928879	0.931867	0.918124	0.936425	0.919087	0.915834	0.933868	0.922758	0.918593	0.933642	0.914061	0.937303	0.947369	0.923729	0.933593	0.922059	0.938649	0.942454	0.933097	0.933881	0.936642	0.922531
GSE17721_CPG_VS_GARDIQUIMOD_2H_BMDC_UP	0.667925	0.733099	0.75184	0.761801	0.747972	0.708533	0.736872	0.681047	0.729982	0.71302	0.673225	0.720432	0.737842	0.724012	0.742211	0.7226	0.718	0.672339	0.730574	0.734134	0.738077	0.737183	0.745174	0.731459	0.720844	0.735369	0.75259	0.747029	0.746836	0.759122	0.732388	0.738506	0.724886	0.748964	0.718128	0.74758	0.755391	0.699971	0.726114	0.742261	0.757895	0.745321	0.752131	0.736781	0.737181	0.69405	0.728821	0.750155	0.74318
GSE17721_CPG_VS_GARDIQUIMOD_2H_BMDC_DN	0.882217	0.888549	0.883547	0.881988	0.88082	0.862979	0.882158	0.875826	0.882963	0.879975	0.855991	0.883273	0.898639	0.877079	0.880014	0.883176	0.875252	0.867254	0.893491	0.885587	0.887781	0.887716	0.890995	0.905701	0.882916	0.890447	0.887647	0.878849	0.886765	0.878207	0.886284	0.873035	0.870635	0.890298	0.873258	0.876204	0.885983	0.856134	0.879779	0.886324	0.874103	0.899204	0.874053	0.898454	0.908621	0.875844	0.887102	0.883148	0.891982
GSE17721_CPG_VS_GARDIQUIMOD_4H_BMDC_UP	0.762242	0.853832	0.855485	0.852861	0.84304	0.760103	0.848916	0.784885	0.80925	0.840616	0.764228	0.824798	0.858971	0.817812	0.849112	0.817496	0.839753	0.744486	0.83331	0.828358	0.843798	0.848012	0.863711	0.844229	0.829637	0.848116	0.838998	0.8504	0.852011	0.854973	0.838417	0.842496	0.846517	0.855938	0.811183	0.844082	0.842116	0.782513	0.838486	0.83112	0.841682	0.845907	0.847041	0.848613	0.849453	0.825109	0.846074	0.853461	0.859067
GSE17721_CPG_VS_GARDIQUIMOD_4H_BMDC_DN	0.863554	0.891496	0.899471	0.888519	0.886513	0.880083	0.898509	0.861856	0.88953	0.880446	0.842664	0.888964	0.889373	0.888283	0.886784	0.888476	0.883849	0.877042	0.903085	0.901964	0.88975	0.886952	0.889968	0.899418	0.890794	0.898667	0.89483	0.890882	0.889969	0.889299	0.897489	0.878774	0.880878	0.895636	0.882451	0.883892	0.899836	0.831489	0.875773	0.884525	0.889634	0.908307	0.88786	0.895295	0.884851	0.881014	0.896571	0.894416	0.900914
GSE17721_CPG_VS_GARDIQUIMOD_6H_BMDC_UP	0.75205	0.822191	0.826206	0.815331	0.814915	0.787257	0.811733	0.772533	0.791386	0.798067	0.756154	0.790869	0.805542	0.792457	0.800155	0.772377	0.787565	0.75062	0.806528	0.807697	0.802242	0.818985	0.81495	0.813123	0.795847	0.830023	0.809818	0.807747	0.808329	0.812846	0.803601	0.786912	0.811962	0.807479	0.787268	0.798401	0.82212	0.743777	0.781039	0.789457	0.817896	0.827006	0.802394	0.810943	0.811082	0.775758	0.819829	0.815613	0.823663
GSE17721_CPG_VS_GARDIQUIMOD_6H_BMDC_DN	0.861944	0.88841	0.884214	0.887383	0.883797	0.861593	0.885521	0.863465	0.882284	0.867487	0.836701	0.888641	0.892668	0.889762	0.876286	0.877894	0.878963	0.85749	0.891355	0.887474	0.891287	0.88789	0.892947	0.895004	0.871237	0.895833	0.886042	0.876954	0.893322	0.884682	0.879041	0.876542	0.877124	0.890952	0.876242	0.887125	0.892603	0.85511	0.876664	0.885527	0.880412	0.896773	0.876151	0.881761	0.896216	0.877228	0.881352	0.888098	0.900738
GSE17721_CPG_VS_GARDIQUIMOD_8H_BMDC_UP	0.806688	0.864148	0.87234	0.867187	0.858456	0.824579	0.86139	0.835061	0.847265	0.852228	0.809254	0.844298	0.860812	0.832676	0.859944	0.843968	0.856734	0.804533	0.865402	0.852005	0.847278	0.854811	0.865386	0.841041	0.847725	0.864449	0.855495	0.860944	0.860565	0.857669	0.855236	0.82732	0.852506	0.858044	0.833791	0.849627	0.853284	0.813187	0.849703	0.83363	0.867235	0.866207	0.853253	0.853706	0.859156	0.842423	0.862395	0.869347	0.864469
GSE17721_CPG_VS_GARDIQUIMOD_8H_BMDC_DN	0.855977	0.881376	0.873449	0.874543	0.864921	0.85362	0.873414	0.846567	0.884435	0.863724	0.827243	0.865407	0.884255	0.865966	0.867295	0.869028	0.872752	0.839391	0.874275	0.871651	0.870378	0.878253	0.881796	0.871757	0.869593	0.883388	0.879151	0.88013	0.875824	0.867554	0.873663	0.869384	0.863493	0.872632	0.875527	0.868632	0.880628	0.835577	0.865573	0.867842	0.869292	0.884425	0.872054	0.889632	0.884717	0.863766	0.877379	0.871662	0.873027
GSE17721_CPG_VS_GARDIQUIMOD_12H_BMDC_UP	0.6974	0.785656	0.791122	0.792394	0.777633	0.719214	0.789745	0.684965	0.749224	0.765729	0.682718	0.766122	0.76222	0.732451	0.786478	0.766315	0.784574	0.695831	0.780043	0.778237	0.773293	0.794768	0.787263	0.755394	0.761835	0.778341	0.785562	0.772571	0.788233	0.757292	0.764461	0.767489	0.757737	0.791564	0.7487	0.772908	0.768385	0.721377	0.762537	0.748606	0.774699	0.787618	0.788626	0.779394	0.759692	0.745155	0.77894	0.785857	0.787486
GSE17721_CPG_VS_GARDIQUIMOD_12H_BMDC_DN	0.82912	0.865533	0.871241	0.86715	0.854055	0.830291	0.864504	0.818183	0.862331	0.842759	0.804325	0.861776	0.866948	0.856698	0.856693	0.854408	0.852919	0.807331	0.859235	0.859237	0.863636	0.858378	0.865836	0.857193	0.855025	0.872275	0.860492	0.862431	0.870239	0.863881	0.864053	0.854412	0.855654	0.867475	0.844779	0.857253	0.871038	0.814649	0.842451	0.851308	0.860802	0.869922	0.865409	0.855368	0.873748	0.840012	0.863176	0.872366	0.868456
GSE17721_CPG_VS_GARDIQUIMOD_16H_BMDC_UP	0.698842	0.778544	0.779133	0.772775	0.764057	0.718447	0.774436	0.713704	0.727329	0.743448	0.697274	0.738979	0.750386	0.725328	0.758067	0.728441	0.760407	0.684398	0.769665	0.765946	0.74315	0.764743	0.754148	0.729924	0.763092	0.76088	0.782486	0.75796	0.747808	0.757875	0.759038	0.725894	0.738818	0.758198	0.726331	0.749301	0.774142	0.709619	0.737941	0.744822	0.776822	0.777718	0.747136	0.760744	0.748527	0.71258	0.786347	0.765796	0.760755
GSE17721_CPG_VS_GARDIQUIMOD_16H_BMDC_DN	0.801451	0.828787	0.827823	0.832346	0.822675	0.807607	0.826199	0.784539	0.826513	0.801604	0.791159	0.814758	0.835306	0.798952	0.809703	0.824199	0.81617	0.800186	0.823704	0.831545	0.814807	0.81743	0.827211	0.835004	0.810602	0.841387	0.83047	0.821748	0.820844	0.811504	0.822615	0.811855	0.808087	0.827874	0.809043	0.819374	0.843719	0.784878	0.813971	0.81918	0.82015	0.838914	0.819486	0.829034	0.835723	0.798812	0.82211	0.821623	0.837284
GSE17721_CPG_VS_GARDIQUIMOD_24H_BMDC_UP	0.787107	0.839486	0.838404	0.845482	0.836809	0.808961	0.843431	0.793137	0.838554	0.840996	0.797246	0.82881	0.843957	0.836116	0.848583	0.839084	0.831699	0.794121	0.847683	0.842838	0.847352	0.849852	0.847445	0.848801	0.836188	0.843369	0.845591	0.842687	0.84502	0.839813	0.84145	0.837824	0.831155	0.84683	0.849208	0.834824	0.848238	0.807998	0.83943	0.839824	0.848078	0.857769	0.835755	0.853954	0.857114	0.826368	0.845323	0.848869	0.840175
GSE17721_CPG_VS_GARDIQUIMOD_24H_BMDC_DN	0.796773	0.822703	0.845633	0.826143	0.826291	0.80386	0.821753	0.781245	0.817606	0.793398	0.782061	0.812331	0.827641	0.796291	0.816316	0.81697	0.805225	0.780399	0.832196	0.837912	0.810776	0.825159	0.824145	0.801607	0.82086	0.831347	0.821543	0.802151	0.81943	0.816355	0.807112	0.814737	0.792437	0.832081	0.80849	0.805223	0.830811	0.758399	0.801756	0.806558	0.822621	0.845852	0.810575	0.833802	0.83037	0.791821	0.834117	0.82593	0.825458
GSE17721_LPS_VS_PAM3CSK4_0.5H_BMDC_UP	0.802702	0.803444	0.811559	0.798197	0.797288	0.777267	0.808458	0.728542	0.786864	0.787942	0.788617	0.786762	0.813077	0.782332	0.806888	0.790148	0.801169	0.749006	0.810909	0.810858	0.78127	0.815825	0.791388	0.786728	0.805084	0.784241	0.806155	0.790277	0.804096	0.772031	0.793738	0.80088	0.787322	0.80088	0.793885	0.788533	0.808703	0.77997	0.793793	0.797747	0.800032	0.8082	0.802301	0.802454	0.792061	0.778942	0.813763	0.793688	0.800398
GSE17721_LPS_VS_PAM3CSK4_0.5H_BMDC_DN	0.735449	0.787022	0.787	0.772669	0.778382	0.73717	0.793619	0.68968	0.761645	0.750503	0.741581	0.760604	0.762901	0.757823	0.781522	0.762624	0.768298	0.736821	0.777397	0.782754	0.751465	0.785762	0.779143	0.760966	0.765746	0.783584	0.785331	0.771728	0.780438	0.751124	0.775539	0.746852	0.760543	0.77239	0.757337	0.761736	0.787464	0.692658	0.763798	0.758182	0.779247	0.79318	0.76734	0.771588	0.773433	0.742677	0.794743	0.777406	0.779241
GSE17721_LPS_VS_PAM3CSK4_1H_BMDC_UP	0.85314	0.843858	0.85603	0.842753	0.838119	0.839441	0.844912	0.821343	0.84672	0.842594	0.838555	0.853372	0.84638	0.826791	0.848554	0.859682	0.841228	0.831364	0.840762	0.839735	0.820973	0.852305	0.844882	0.839985	0.849905	0.850254	0.84199	0.83542	0.849889	0.831217	0.84722	0.831455	0.847869	0.84444	0.821397	0.833249	0.850804	0.830306	0.849174	0.864393	0.838196	0.84161	0.843063	0.84623	0.85248	0.839528	0.843508	0.831286	0.839933
GSE17721_LPS_VS_PAM3CSK4_1H_BMDC_DN	0.770041	0.836417	0.835355	0.837976	0.829262	0.787009	0.82912	0.793846	0.821291	0.795063	0.748399	0.813314	0.831541	0.812182	0.807712	0.802882	0.816094	0.764136	0.828716	0.839296	0.814452	0.818587	0.83961	0.824558	0.815507	0.835731	0.829677	0.825254	0.820464	0.819494	0.815803	0.798201	0.823807	0.841751	0.819725	0.816955	0.827248	0.724855	0.800916	0.808854	0.832782	0.852094	0.811425	0.836374	0.833981	0.803441	0.838884	0.841278	0.834713
GSE17721_LPS_VS_PAM3CSK4_2H_BMDC_UP	0.721354	0.819083	0.830042	0.824744	0.812335	0.77246	0.82031	0.760336	0.78802	0.78754	0.716042	0.771715	0.819281	0.780964	0.819189	0.777435	0.793093	0.737087	0.800214	0.811004	0.808355	0.809068	0.828564	0.804906	0.790149	0.837166	0.802563	0.808811	0.827466	0.82598	0.795348	0.78164	0.79738	0.826654	0.776614	0.808756	0.821161	0.718276	0.784514	0.798012	0.813383	0.82959	0.787228	0.800236	0.835782	0.778527	0.817967	0.829873	0.826384
GSE17721_LPS_VS_PAM3CSK4_2H_BMDC_DN	0.728936	0.753102	0.758403	0.742076	0.736194	0.757064	0.756832	0.688212	0.734517	0.732382	0.711098	0.734547	0.735748	0.720849	0.744224	0.730067	0.731607	0.713207	0.744135	0.753491	0.695494	0.743428	0.730949	0.721281	0.739322	0.745213	0.754639	0.721673	0.734896	0.702743	0.74342	0.71122	0.709205	0.729011	0.722318	0.710613	0.744021	0.704836	0.727127	0.735163	0.744867	0.752618	0.747146	0.760766	0.734857	0.703403	0.759106	0.741006	0.735517
GSE17721_LPS_VS_PAM3CSK4_4H_BMDC_UP	0.781743	0.831708	0.837317	0.841804	0.836223	0.805128	0.827735	0.794469	0.815386	0.794385	0.772435	0.808801	0.818417	0.80979	0.821376	0.808144	0.817778	0.773304	0.837633	0.836089	0.820941	0.826513	0.832777	0.81719	0.817384	0.843699	0.8292	0.819788	0.823276	0.831398	0.806442	0.800804	0.818505	0.827581	0.806715	0.822578	0.843927	0.758439	0.80036	0.81516	0.845622	0.857954	0.819568	0.832509	0.836361	0.804528	0.842536	0.842906	0.841754
GSE17721_LPS_VS_PAM3CSK4_4H_BMDC_DN	0.898169	0.9185	0.919836	0.917996	0.915524	0.898391	0.911085	0.92289	0.910622	0.919136	0.89268	0.91534	0.921535	0.905205	0.912663	0.923313	0.907836	0.90483	0.922697	0.909808	0.922465	0.91118	0.911433	0.923606	0.915097	0.917251	0.914992	0.921981	0.909092	0.923333	0.914395	0.909895	0.907953	0.913646	0.915939	0.909417	0.91318	0.909971	0.912201	0.924362	0.917546	0.911472	0.911508	0.917574	0.915852	0.92058	0.914985	0.911581	0.91793
GSE17721_LPS_VS_PAM3CSK4_6H_BMDC_UP	0.799282	0.841371	0.846065	0.851431	0.838282	0.805227	0.847927	0.824097	0.834957	0.833473	0.788665	0.823872	0.8549	0.840285	0.847838	0.828001	0.846727	0.77704	0.847958	0.842269	0.834136	0.850931	0.855344	0.836633	0.840649	0.856273	0.84574	0.845121	0.852962	0.852479	0.837976	0.84233	0.825557	0.85554	0.833918	0.831738	0.850116	0.789287	0.83816	0.833911	0.85037	0.863461	0.846218	0.847259	0.851651	0.828105	0.853526	0.854437	0.851331
GSE17721_LPS_VS_PAM3CSK4_6H_BMDC_DN	0.90307	0.939863	0.950584	0.944901	0.933057	0.907361	0.93597	0.937328	0.930452	0.919267	0.906676	0.938141	0.931983	0.923626	0.930702	0.937934	0.923451	0.894191	0.945127	0.931707	0.931957	0.936429	0.930519	0.944266	0.929733	0.944255	0.938176	0.929821	0.932622	0.947072	0.941062	0.91763	0.928788	0.932773	0.922313	0.927868	0.935911	0.927054	0.935771	0.945752	0.944536	0.937294	0.934166	0.929168	0.941888	0.927237	0.941035	0.938434	0.943524
GSE17721_LPS_VS_PAM3CSK4_8H_BMDC_UP	0.831636	0.877518	0.882234	0.880364	0.872777	0.844074	0.874336	0.865732	0.851849	0.853482	0.838806	0.849864	0.879647	0.858216	0.867299	0.861649	0.869806	0.8306	0.881348	0.874226	0.873469	0.870852	0.884528	0.875993	0.861932	0.888123	0.876596	0.871526	0.877524	0.880993	0.863564	0.85131	0.861252	0.879655	0.86044	0.867189	0.872271	0.806965	0.866963	0.859489	0.874583	0.889422	0.86695	0.871443	0.884867	0.867801	0.878473	0.884524	0.881056
GSE17721_LPS_VS_PAM3CSK4_8H_BMDC_DN	0.907193	0.925119	0.927885	0.922969	0.918388	0.905139	0.927048	0.910821	0.926169	0.914486	0.897361	0.920286	0.926469	0.909555	0.910227	0.91444	0.9115	0.883756	0.928748	0.925778	0.921441	0.921957	0.924256	0.926046	0.917409	0.930243	0.928616	0.91759	0.920682	0.92321	0.924859	0.913905	0.904704	0.922394	0.912086	0.918507	0.926876	0.88915	0.90867	0.927878	0.923292	0.929119	0.9181	0.924968	0.938228	0.908088	0.920329	0.926796	0.928904
GSE17721_LPS_VS_PAM3CSK4_12H_BMDC_UP	0.792145	0.863436	0.86382	0.869015	0.87135	0.809595	0.861682	0.842535	0.831438	0.834919	0.77825	0.839759	0.850256	0.835387	0.841891	0.833846	0.85387	0.781691	0.867839	0.856567	0.859816	0.850639	0.866351	0.854162	0.842248	0.87166	0.859887	0.85424	0.864817	0.883679	0.836478	0.832857	0.838766	0.867583	0.830673	0.850646	0.864502	0.782684	0.829055	0.842984	0.878673	0.876782	0.852195	0.859054	0.847498	0.843876	0.861997	0.8625	0.877515
GSE17721_LPS_VS_PAM3CSK4_12H_BMDC_DN	0.874915	0.890075	0.898233	0.893232	0.886723	0.864619	0.895896	0.870566	0.889196	0.893139	0.882269	0.886752	0.906959	0.884868	0.896503	0.892861	0.874675	0.869169	0.897653	0.889929	0.887554	0.89839	0.899854	0.894045	0.887401	0.906525	0.896253	0.899686	0.905953	0.893371	0.903466	0.87733	0.883543	0.898685	0.87589	0.893497	0.901101	0.883229	0.896554	0.903505	0.897597	0.896962	0.887768	0.900907	0.906202	0.88776	0.889685	0.898503	0.902528
GSE17721_LPS_VS_PAM3CSK4_16H_BMDC_UP	0.813742	0.88295	0.888055	0.892931	0.889906	0.842128	0.886673	0.874416	0.876718	0.85104	0.822471	0.86795	0.878372	0.882854	0.871353	0.855308	0.87549	0.818673	0.894848	0.877456	0.881619	0.880605	0.891029	0.894098	0.864099	0.880756	0.883991	0.878899	0.884512	0.896944	0.878978	0.876749	0.881056	0.889269	0.869673	0.883454	0.892756	0.830672	0.866831	0.882231	0.891658	0.891413	0.876804	0.877168	0.885994	0.854952	0.871934	0.891346	0.896562
GSE17721_LPS_VS_PAM3CSK4_16H_BMDC_DN	0.833085	0.87915	0.869364	0.871464	0.872176	0.843489	0.870731	0.850917	0.855453	0.850474	0.827725	0.856151	0.868009	0.849152	0.85244	0.856581	0.866108	0.82899	0.86946	0.867252	0.860365	0.862783	0.866508	0.868083	0.859024	0.890202	0.868293	0.871734	0.867139	0.871436	0.862991	0.844363	0.843048	0.863944	0.846295	0.866632	0.884037	0.823655	0.863702	0.861887	0.876069	0.879633	0.862457	0.871382	0.889223	0.840502	0.867855	0.866707	0.886193
GSE17721_LPS_VS_PAM3CSK4_24H_BMDC_UP	0.848339	0.880959	0.88781	0.88371	0.875271	0.85353	0.877018	0.838412	0.858218	0.868007	0.822886	0.868188	0.881978	0.875238	0.876299	0.860557	0.870912	0.837167	0.874112	0.880183	0.87227	0.881204	0.882623	0.885235	0.874622	0.882277	0.882286	0.876868	0.88147	0.883646	0.871261	0.86335	0.876316	0.885485	0.863553	0.880483	0.885747	0.844767	0.87154	0.874589	0.891162	0.893161	0.876489	0.878539	0.879523	0.862652	0.88654	0.882238	0.891259
GSE17721_LPS_VS_PAM3CSK4_24H_BMDC_DN	0.862188	0.918365	0.915987	0.925376	0.918728	0.872913	0.917371	0.877147	0.902396	0.896328	0.86659	0.9161	0.911136	0.893172	0.903186	0.902661	0.908636	0.865452	0.927619	0.907187	0.909317	0.909176	0.909378	0.911387	0.904895	0.92281	0.922584	0.917175	0.916471	0.912133	0.921466	0.90079	0.90678	0.908484	0.901208	0.914595	0.920613	0.8772	0.899685	0.908814	0.924477	0.918763	0.915212	0.904027	0.90746	0.88653	0.912187	0.9129	0.929763
GSE17721_POLYIC_VS_CPG_0.5H_BMDC_UP	0.624465	0.679484	0.682395	0.68354	0.675094	0.671478	0.671007	0.616057	0.64343	0.659012	0.641793	0.67227	0.663906	0.647615	0.671601	0.64631	0.669517	0.635278	0.66756	0.680425	0.641963	0.669725	0.661212	0.648859	0.6767	0.686866	0.669365	0.656493	0.671347	0.663803	0.659892	0.630289	0.666848	0.657167	0.65228	0.662895	0.683974	0.640489	0.655332	0.64949	0.684563	0.680838	0.676103	0.680342	0.651024	0.638131	0.678585	0.667852	0.669878
GSE17721_POLYIC_VS_CPG_0.5H_BMDC_DN	0.839691	0.850602	0.859502	0.854846	0.846024	0.831102	0.849357	0.828323	0.862128	0.84478	0.809127	0.844203	0.869893	0.840844	0.844656	0.85517	0.837883	0.815821	0.843081	0.848867	0.842109	0.864692	0.865196	0.863935	0.841849	0.870089	0.855115	0.857751	0.851851	0.848632	0.845872	0.850376	0.821168	0.861316	0.841385	0.853869	0.858426	0.817325	0.854237	0.857136	0.842879	0.862644	0.835986	0.864988	0.878914	0.842996	0.852912	0.853646	0.849366
GSE17721_POLYIC_VS_CPG_1H_BMDC_UP	0.852542	0.845791	0.84613	0.847142	0.845009	0.84422	0.841337	0.852627	0.854134	0.846825	0.844483	0.844886	0.847135	0.845624	0.850148	0.854864	0.842113	0.846008	0.849601	0.849796	0.840122	0.848794	0.845643	0.86022	0.849297	0.839434	0.851057	0.838903	0.844525	0.849517	0.853279	0.845343	0.847151	0.848901	0.857001	0.839407	0.846265	0.822313	0.856323	0.859989	0.845377	0.84984	0.84864	0.857046	0.850053	0.846916	0.847727	0.845367	0.84579
GSE17721_POLYIC_VS_CPG_1H_BMDC_DN	0.765347	0.812153	0.825212	0.828431	0.807309	0.781597	0.81137	0.760688	0.807469	0.793864	0.73745	0.800393	0.812448	0.806397	0.804384	0.802862	0.809007	0.763512	0.810658	0.814547	0.809335	0.827373	0.826098	0.802867	0.804509	0.823705	0.816767	0.802477	0.822857	0.808935	0.805688	0.813778	0.803462	0.826431	0.798379	0.804263	0.825758	0.727109	0.800347	0.806985	0.810693	0.838248	0.813436	0.808236	0.81289	0.794483	0.817749	0.823114	0.820155
GSE17721_POLYIC_VS_CPG_2H_BMDC_UP	0.873512	0.869029	0.863212	0.872898	0.870914	0.850483	0.872008	0.877758	0.871947	0.865871	0.865566	0.855764	0.874306	0.864692	0.869954	0.859879	0.860844	0.837341	0.869183	0.862993	0.859656	0.869606	0.871154	0.874763	0.870386	0.873118	0.868647	0.867484	0.868344	0.865628	0.860644	0.861185	0.857725	0.870428	0.866226	0.86749	0.869945	0.847701	0.86188	0.874305	0.866632	0.871577	0.857088	0.880711	0.878692	0.857436	0.867805	0.86993	0.86808
GSE17721_POLYIC_VS_CPG_2H_BMDC_DN	0.754156	0.807269	0.815817	0.815313	0.808793	0.762855	0.807572	0.762204	0.804792	0.786512	0.743256	0.790991	0.802674	0.802486	0.812413	0.799936	0.801145	0.750257	0.804377	0.806754	0.794295	0.805315	0.818811	0.803267	0.798706	0.825246	0.810009	0.81479	0.819771	0.821082	0.808215	0.795376	0.79421	0.821863	0.786488	0.803046	0.815909	0.732803	0.805847	0.797579	0.815502	0.832363	0.803975	0.811181	0.825977	0.785527	0.807649	0.829435	0.821337
GSE17721_POLYIC_VS_CPG_4H_BMDC_UP	0.878804	0.906045	0.900498	0.90752	0.895528	0.876187	0.899729	0.885927	0.897634	0.896532	0.870988	0.889679	0.915758	0.90286	0.902443	0.898597	0.902157	0.871602	0.905179	0.891099	0.897531	0.908607	0.912337	0.905166	0.897226	0.903358	0.906378	0.901492	0.907597	0.895551	0.895646	0.894578	0.89375	0.91299	0.894486	0.892038	0.901861	0.875029	0.896501	0.897933	0.898278	0.907231	0.904739	0.907918	0.900094	0.897402	0.906043	0.907069	0.904876
GSE17721_POLYIC_VS_CPG_4H_BMDC_DN	0.787315	0.843836	0.841565	0.839079	0.837219	0.78439	0.841999	0.790272	0.833534	0.817859	0.771325	0.829982	0.837731	0.822452	0.825322	0.810089	0.825595	0.76789	0.838902	0.837137	0.834219	0.837433	0.844765	0.835381	0.830422	0.834155	0.839468	0.83968	0.838681	0.828735	0.836193	0.816909	0.821416	0.836582	0.81474	0.827314	0.841049	0.79821	0.809671	0.820493	0.837545	0.852495	0.827703	0.833625	0.851463	0.814994	0.842114	0.835069	0.85251
GSE17721_POLYIC_VS_CPG_6H_BMDC_UP	0.843327	0.875524	0.869216	0.872214	0.867915	0.825201	0.875314	0.847033	0.881599	0.877164	0.819886	0.869165	0.890422	0.867805	0.871073	0.876892	0.869645	0.818784	0.883955	0.870993	0.880079	0.878802	0.896118	0.899512	0.869699	0.890243	0.879879	0.882809	0.881374	0.872988	0.877845	0.879547	0.865002	0.89093	0.875427	0.872318	0.884835	0.829019	0.876229	0.886083	0.866015	0.89712	0.865623	0.890337	0.896609	0.875256	0.878929	0.889703	0.878965
GSE17721_POLYIC_VS_CPG_6H_BMDC_DN	0.841066	0.888011	0.878424	0.883114	0.877259	0.850932	0.877788	0.841059	0.875357	0.863956	0.829633	0.862473	0.89459	0.865936	0.868272	0.86866	0.87108	0.824037	0.875125	0.88314	0.874304	0.873109	0.886372	0.892893	0.87168	0.88756	0.886804	0.878909	0.884487	0.873636	0.876379	0.867192	0.869836	0.888087	0.859396	0.885485	0.890766	0.842616	0.863055	0.875504	0.871848	0.889331	0.876764	0.885199	0.89246	0.865566	0.87182	0.883527	0.894529
GSE17721_POLYIC_VS_CPG_8H_BMDC_UP	0.787968	0.853417	0.852291	0.863139	0.858546	0.813465	0.849071	0.841118	0.844039	0.833505	0.811224	0.831573	0.850799	0.84494	0.834666	0.830216	0.838272	0.795937	0.852416	0.842012	0.84397	0.845999	0.858034	0.860817	0.839554	0.865301	0.853155	0.854111	0.857323	0.856156	0.850042	0.843157	0.845022	0.856422	0.835554	0.850433	0.85216	0.774555	0.836666	0.845186	0.856718	0.865064	0.846483	0.85202	0.859456	0.828568	0.848547	0.856242	0.865981
GSE17721_POLYIC_VS_CPG_8H_BMDC_DN	0.900293	0.923574	0.926386	0.921981	0.917118	0.886181	0.920799	0.900371	0.916155	0.907212	0.889609	0.912401	0.933679	0.906874	0.917029	0.908432	0.914986	0.889513	0.916314	0.915647	0.912032	0.909254	0.93101	0.931733	0.912126	0.930854	0.925557	0.917971	0.919733	0.919627	0.913745	0.908422	0.907245	0.928075	0.897797	0.920293	0.919642	0.879215	0.919082	0.916415	0.915101	0.923014	0.919296	0.93092	0.936853	0.908857	0.922526	0.919206	0.924863
GSE17721_POLYIC_VS_CPG_12H_BMDC_UP	0.827532	0.873152	0.874198	0.871273	0.871335	0.843434	0.863351	0.836672	0.853518	0.85447	0.810881	0.849233	0.866057	0.846801	0.854602	0.839101	0.851048	0.828359	0.868127	0.862281	0.858283	0.863523	0.86932	0.859263	0.861008	0.87147	0.863033	0.860384	0.864929	0.864313	0.855628	0.853134	0.852326	0.866785	0.849818	0.850575	0.865283	0.793472	0.849998	0.848307	0.863959	0.869125	0.86209	0.870891	0.872642	0.839228	0.866355	0.868754	0.873144
GSE17721_POLYIC_VS_CPG_12H_BMDC_DN	0.878418	0.925408	0.915626	0.91906	0.901932	0.853711	0.914908	0.863289	0.901049	0.893809	0.850507	0.906861	0.913892	0.879213	0.913635	0.903582	0.905008	0.839232	0.9144	0.910173	0.896938	0.91184	0.911669	0.903554	0.911058	0.913918	0.915938	0.904668	0.914615	0.890869	0.91812	0.882001	0.89818	0.915769	0.893682	0.892084	0.917412	0.869385	0.896914	0.896545	0.908665	0.918994	0.903506	0.909717	0.919688	0.886674	0.905832	0.913234	0.92538
GSE17721_POLYIC_VS_CPG_16H_BMDC_UP	0.794455	0.846543	0.850927	0.847152	0.833736	0.82327	0.848721	0.832458	0.82417	0.84016	0.792779	0.832776	0.857619	0.829532	0.830433	0.824638	0.837778	0.799994	0.842601	0.842732	0.834805	0.841968	0.847207	0.838705	0.834018	0.84623	0.84234	0.838708	0.84935	0.847131	0.825587	0.842875	0.81785	0.84966	0.82876	0.833443	0.842051	0.789344	0.823172	0.814789	0.835406	0.859252	0.840721	0.86304	0.840756	0.829379	0.853026	0.845688	0.84389
GSE17721_POLYIC_VS_CPG_16H_BMDC_DN	0.860223	0.875357	0.884103	0.881832	0.868279	0.833342	0.879074	0.847344	0.88481	0.864156	0.835664	0.873752	0.881831	0.871503	0.869981	0.894884	0.865355	0.819468	0.876917	0.868366	0.869266	0.882018	0.882893	0.890581	0.863674	0.883307	0.888219	0.881119	0.87584	0.86142	0.883548	0.863749	0.863609	0.878461	0.878049	0.875173	0.886235	0.848649	0.877056	0.889931	0.873472	0.88207	0.867189	0.875767	0.902025	0.851962	0.871415	0.882514	0.876049
GSE17721_POLYIC_VS_CPG_24H_BMDC_UP	0.81255	0.857187	0.867099	0.865944	0.85673	0.820865	0.864406	0.827404	0.834579	0.844976	0.787828	0.844089	0.853591	0.839399	0.85041	0.833601	0.859731	0.790869	0.859752	0.856592	0.853797	0.859105	0.855483	0.848339	0.850191	0.860111	0.855923	0.863669	0.866888	0.858667	0.847953	0.84846	0.838636	0.860334	0.835383	0.848127	0.868458	0.828334	0.846191	0.846239	0.866209	0.870547	0.86623	0.851406	0.83802	0.838752	0.863869	0.853406	0.867691
GSE17721_POLYIC_VS_CPG_24H_BMDC_DN	0.839345	0.883233	0.880671	0.876329	0.864333	0.830779	0.867772	0.823433	0.871198	0.865681	0.80529	0.865727	0.893416	0.847404	0.868429	0.853282	0.855828	0.802258	0.866612	0.868112	0.865806	0.877941	0.883369	0.881943	0.860782	0.890455	0.875512	0.872466	0.877605	0.858498	0.8681	0.851344	0.859684	0.874316	0.857678	0.878067	0.874966	0.824105	0.872221	0.880113	0.862681	0.879426	0.85472	0.878666	0.90034	0.854237	0.884013	0.87321	0.873499
GSE17721_PAM3CSK4_VS_GADIQUIMOD_0.5H_BMDC_UP	0.70729	0.765122	0.763384	0.738439	0.735277	0.722534	0.758136	0.65845	0.744142	0.726688	0.690447	0.738581	0.765726	0.732544	0.750102	0.74781	0.74756	0.701117	0.75421	0.753838	0.73108	0.74385	0.752706	0.732523	0.738794	0.767575	0.758888	0.750702	0.76034	0.734401	0.75076	0.732482	0.733251	0.753188	0.732836	0.748749	0.759867	0.693429	0.737957	0.742345	0.757959	0.76148	0.747324	0.745621	0.75213	0.718839	0.745945	0.750418	0.754243
GSE17721_PAM3CSK4_VS_GADIQUIMOD_0.5H_BMDC_DN	0.831756	0.841628	0.841132	0.844941	0.828542	0.822122	0.833217	0.81322	0.828636	0.837928	0.816803	0.824892	0.849651	0.81699	0.83449	0.832391	0.837118	0.808259	0.823758	0.837594	0.8228	0.840124	0.844617	0.831872	0.834788	0.847003	0.846183	0.843223	0.842257	0.837829	0.826132	0.820935	0.821643	0.839187	0.819458	0.820921	0.846271	0.806461	0.842127	0.833208	0.828943	0.841002	0.839373	0.853696	0.828963	0.837571	0.846941	0.842304	0.836117
GSE17721_PAM3CSK4_VS_GADIQUIMOD_1H_BMDC_UP	0.672417	0.772558	0.787464	0.785571	0.768115	0.732822	0.786821	0.679604	0.76875	0.736731	0.662851	0.754743	0.762884	0.753258	0.769297	0.75612	0.774021	0.681778	0.764546	0.786806	0.746034	0.772636	0.78704	0.754885	0.760704	0.782355	0.781076	0.763631	0.788733	0.751902	0.756746	0.756977	0.757396	0.781082	0.737847	0.772351	0.78191	0.658278	0.758517	0.760543	0.792357	0.800631	0.770882	0.770089	0.769642	0.737188	0.788589	0.793326	0.79
GSE17721_PAM3CSK4_VS_GADIQUIMOD_1H_BMDC_DN	0.878362	0.893753	0.900266	0.897318	0.880763	0.868388	0.893467	0.885252	0.887026	0.883691	0.872145	0.879818	0.901991	0.870919	0.888568	0.884698	0.878285	0.860051	0.892398	0.886833	0.877566	0.900286	0.898367	0.895	0.883784	0.904545	0.898807	0.888515	0.891046	0.884821	0.887336	0.873196	0.873318	0.886173	0.869514	0.879961	0.904312	0.86636	0.885608	0.89606	0.890952	0.899618	0.882706	0.903534	0.904693	0.88152	0.8916	0.890627	0.88706
GSE17721_PAM3CSK4_VS_GADIQUIMOD_2H_BMDC_UP	0.641454	0.715515	0.718152	0.718477	0.703104	0.679891	0.702911	0.606438	0.702377	0.667022	0.640321	0.708705	0.70037	0.681876	0.701534	0.684083	0.702881	0.645217	0.693898	0.70812	0.662881	0.710904	0.717897	0.675205	0.684855	0.704351	0.714537	0.676398	0.706566	0.673732	0.686839	0.68142	0.685368	0.69913	0.683583	0.68137	0.70726	0.638157	0.679003	0.672334	0.700578	0.722622	0.698956	0.69422	0.698212	0.660539	0.710244	0.710337	0.697784
GSE17721_PAM3CSK4_VS_GADIQUIMOD_2H_BMDC_DN	0.834802	0.842244	0.84881	0.852656	0.841596	0.831273	0.841568	0.864793	0.838644	0.837436	0.81736	0.837604	0.857814	0.83469	0.832722	0.837917	0.831877	0.839326	0.846319	0.840742	0.846319	0.838402	0.846884	0.854728	0.838268	0.849202	0.840756	0.836448	0.842586	0.846058	0.836533	0.833121	0.817435	0.844623	0.828285	0.830327	0.84351	0.790916	0.829855	0.839412	0.833138	0.857256	0.832083	0.856132	0.85858	0.843949	0.842574	0.845432	0.850613
GSE17721_PAM3CSK4_VS_GADIQUIMOD_4H_BMDC_UP	0.772142	0.827818	0.841809	0.842005	0.822415	0.789491	0.819467	0.773604	0.795782	0.823421	0.795762	0.819656	0.824177	0.792675	0.832397	0.806736	0.813236	0.785132	0.806151	0.818657	0.794202	0.826582	0.82416	0.807195	0.806315	0.831593	0.826689	0.817957	0.821305	0.824921	0.808532	0.806076	0.80467	0.817146	0.800777	0.812739	0.832996	0.791046	0.806123	0.820163	0.831097	0.819493	0.8235	0.832453	0.802943	0.79437	0.821154	0.815652	0.812204
GSE17721_PAM3CSK4_VS_GADIQUIMOD_4H_BMDC_DN	0.780836	0.833525	0.846123	0.845657	0.835936	0.789397	0.834299	0.838772	0.811561	0.817104	0.775665	0.81109	0.837455	0.808144	0.826506	0.81796	0.820939	0.775679	0.837046	0.823407	0.843424	0.82966	0.841426	0.83988	0.817447	0.850656	0.83259	0.831936	0.841215	0.852508	0.820688	0.822229	0.81673	0.841702	0.802038	0.832248	0.837134	0.754648	0.818337	0.807694	0.840337	0.845921	0.821812	0.834152	0.845851	0.81115	0.837455	0.839036	0.852317
GSE17721_PAM3CSK4_VS_GADIQUIMOD_6H_BMDC_UP	0.861357	0.892999	0.906989	0.893365	0.886021	0.872831	0.886694	0.871827	0.890657	0.892276	0.864435	0.895222	0.887977	0.882079	0.88986	0.900039	0.875032	0.861779	0.899439	0.886406	0.887447	0.890595	0.884912	0.895244	0.891726	0.89303	0.893698	0.895274	0.890819	0.896265	0.887843	0.875409	0.880915	0.891277	0.880488	0.882479	0.891952	0.870649	0.88896	0.901034	0.893032	0.895261	0.890914	0.89778	0.897636	0.880378	0.890867	0.89921	0.889329
GSE17721_PAM3CSK4_VS_GADIQUIMOD_6H_BMDC_DN	0.789509	0.830551	0.846841	0.83217	0.82723	0.797808	0.839116	0.814267	0.807522	0.831558	0.780621	0.803642	0.854468	0.79972	0.832692	0.810042	0.830303	0.763366	0.827067	0.830416	0.830655	0.835142	0.852703	0.822555	0.824664	0.851623	0.829831	0.832474	0.83373	0.821325	0.817634	0.811563	0.809597	0.834311	0.799968	0.818211	0.835154	0.752152	0.831761	0.810852	0.827443	0.855569	0.821973	0.840135	0.839586	0.824664	0.84652	0.834173	0.839789
GSE17721_PAM3CSK4_VS_GADIQUIMOD_8H_BMDC_UP	0.892064	0.911241	0.911537	0.913191	0.907675	0.89257	0.909428	0.901842	0.90313	0.899009	0.889259	0.911437	0.906382	0.898968	0.907374	0.907961	0.904063	0.88907	0.917589	0.90126	0.892511	0.904561	0.901595	0.914595	0.905117	0.900749	0.914074	0.902658	0.907328	0.913558	0.909048	0.892961	0.903023	0.902218	0.893255	0.910495	0.909343	0.89866	0.900865	0.916983	0.911963	0.909862	0.905111	0.90526	0.902384	0.8951	0.909004	0.910367	0.908755
GSE17721_PAM3CSK4_VS_GADIQUIMOD_8H_BMDC_DN	0.831168	0.86444	0.868911	0.86821	0.862152	0.824292	0.864431	0.883783	0.855098	0.855851	0.788783	0.847753	0.871396	0.853815	0.855018	0.863302	0.857604	0.811636	0.863799	0.871276	0.873158	0.858424	0.876558	0.882976	0.852179	0.889921	0.858194	0.862191	0.866085	0.875512	0.851704	0.848465	0.845628	0.878012	0.847508	0.858853	0.867418	0.799615	0.854545	0.848002	0.85918	0.885321	0.849508	0.870824	0.889823	0.861616	0.865536	0.869669	0.882138
GSE17721_PAM3CSK4_VS_GADIQUIMOD_12H_BMDC_UP	0.889669	0.897983	0.899555	0.894779	0.89095	0.885148	0.900753	0.872115	0.894923	0.890899	0.89806	0.897323	0.889415	0.885868	0.902182	0.892079	0.884339	0.8816	0.906632	0.887765	0.893997	0.900985	0.896523	0.892913	0.893821	0.89374	0.899515	0.89993	0.898333	0.89121	0.908701	0.884886	0.889106	0.890275	0.886979	0.901837	0.894191	0.881442	0.900245	0.901054	0.907594	0.893251	0.894632	0.895872	0.892876	0.879176	0.891585	0.897756	0.901899
GSE17721_PAM3CSK4_VS_GADIQUIMOD_12H_BMDC_DN	0.787486	0.848836	0.865766	0.862278	0.852145	0.807315	0.844163	0.848963	0.820084	0.807328	0.764961	0.814932	0.838263	0.806899	0.822904	0.822424	0.835339	0.78133	0.848675	0.842708	0.842129	0.82026	0.851324	0.84242	0.826745	0.857768	0.844541	0.830316	0.841517	0.860361	0.82704	0.821639	0.821038	0.852958	0.805031	0.838221	0.84944	0.741157	0.81185	0.815405	0.848992	0.859705	0.834206	0.83574	0.85965	0.817725	0.846196	0.847364	0.869951
GSE17721_PAM3CSK4_VS_GADIQUIMOD_16H_BMDC_UP	0.760002	0.817231	0.817786	0.82957	0.81479	0.775063	0.810858	0.770733	0.804057	0.786991	0.7342	0.791938	0.805375	0.783963	0.797988	0.780899	0.804599	0.760912	0.809213	0.816162	0.795842	0.815382	0.821884	0.805356	0.799162	0.826456	0.819631	0.807782	0.801004	0.823075	0.799859	0.80726	0.798353	0.817917	0.786733	0.80212	0.836352	0.744332	0.79294	0.810194	0.825788	0.826998	0.801585	0.817517	0.815325	0.773415	0.813584	0.810665	0.824211
GSE17721_PAM3CSK4_VS_GADIQUIMOD_16H_BMDC_DN	0.853581	0.902893	0.906883	0.908244	0.899971	0.867987	0.910648	0.867927	0.888699	0.901097	0.849756	0.887477	0.910385	0.891432	0.90774	0.896496	0.899002	0.858454	0.890069	0.898579	0.907741	0.913169	0.913104	0.90154	0.884531	0.913864	0.902718	0.907641	0.905496	0.90041	0.902356	0.890253	0.899279	0.914663	0.881191	0.9002	0.907631	0.869816	0.894051	0.896618	0.902514	0.907928	0.899088	0.907246	0.903104	0.899717	0.901214	0.907313	0.906629
GSE17721_PAM3CSK4_VS_GADIQUIMOD_24H_BMDC_UP	0.828059	0.902151	0.89878	0.89562	0.884389	0.855899	0.893516	0.84409	0.865112	0.880163	0.825611	0.877498	0.893328	0.858219	0.882005	0.865451	0.885947	0.845492	0.881726	0.887388	0.877215	0.879954	0.892479	0.861287	0.880961	0.889896	0.888879	0.897215	0.891767	0.884457	0.888498	0.864108	0.88966	0.877886	0.859135	0.88622	0.894579	0.875975	0.87419	0.890809	0.893846	0.888701	0.87915	0.879222	0.890368	0.86773	0.889139	0.886255	0.895686
GSE17721_PAM3CSK4_VS_GADIQUIMOD_24H_BMDC_DN	0.85967	0.888184	0.889808	0.883975	0.875935	0.847828	0.884097	0.850465	0.865896	0.874776	0.840159	0.867579	0.883049	0.859	0.877291	0.871391	0.867068	0.84707	0.877133	0.872488	0.874526	0.881671	0.892387	0.884737	0.877753	0.890771	0.882384	0.881557	0.879497	0.874298	0.868293	0.861781	0.869256	0.885602	0.854166	0.873777	0.882463	0.814756	0.875046	0.860203	0.879056	0.898401	0.874542	0.893142	0.888995	0.875365	0.884944	0.882054	0.883928
GSE17721_LPS_VS_CPG_0.5H_BMDC_UP	0.815135	0.817431	0.827132	0.818629	0.814591	0.82176	0.82071	0.774896	0.802933	0.809691	0.813983	0.814401	0.830928	0.805901	0.809643	0.821873	0.80638	0.808801	0.824232	0.820533	0.80347	0.81474	0.80476	0.818834	0.823271	0.811075	0.831986	0.80893	0.814834	0.814019	0.812354	0.803977	0.792591	0.811459	0.807284	0.808006	0.825641	0.79205	0.817728	0.815856	0.822625	0.828604	0.812247	0.825512	0.812802	0.795075	0.815379	0.816039	0.821152
GSE17721_LPS_VS_CPG_0.5H_BMDC_DN	0.706064	0.739117	0.752234	0.750454	0.737278	0.730124	0.740229	0.683502	0.729634	0.721273	0.684562	0.726145	0.745735	0.697628	0.725608	0.711795	0.732871	0.704633	0.738457	0.740012	0.729264	0.73121	0.751476	0.720042	0.733439	0.766378	0.748882	0.727022	0.744921	0.729212	0.724488	0.722125	0.696229	0.745097	0.703486	0.727695	0.757393	0.690379	0.730308	0.721708	0.732484	0.758772	0.74352	0.752005	0.74691	0.70994	0.74302	0.73925	0.749821
GSE17721_LPS_VS_CPG_1H_BMDC_UP	0.874349	0.873501	0.877355	0.870096	0.857374	0.85459	0.870959	0.840019	0.872492	0.862132	0.870421	0.873538	0.878467	0.861731	0.873144	0.877885	0.863357	0.847508	0.871028	0.866272	0.861414	0.87929	0.87819	0.881361	0.86933	0.869554	0.87587	0.8695	0.872956	0.857855	0.872571	0.864353	0.862885	0.87282	0.866206	0.862878	0.876639	0.849644	0.868253	0.884929	0.866213	0.875069	0.866305	0.882164	0.885457	0.860643	0.866794	0.871268	0.87165
GSE17721_LPS_VS_CPG_1H_BMDC_DN	0.795018	0.847785	0.853659	0.85078	0.836754	0.803466	0.848412	0.807639	0.831207	0.837542	0.766275	0.831774	0.832473	0.812779	0.840961	0.836563	0.8428	0.762597	0.850536	0.849496	0.840014	0.846965	0.853759	0.825047	0.839193	0.846918	0.847353	0.845631	0.837302	0.856004	0.839621	0.831662	0.840833	0.851542	0.831758	0.839399	0.844247	0.752909	0.823977	0.825083	0.854398	0.853478	0.834372	0.838179	0.833781	0.829326	0.848153	0.856227	0.849661
GSE17721_LPS_VS_CPG_2H_BMDC_UP	0.775283	0.850439	0.858404	0.848357	0.852067	0.802784	0.844997	0.793031	0.837212	0.827517	0.782961	0.816586	0.851109	0.828425	0.83277	0.826407	0.827853	0.791055	0.840178	0.839558	0.833687	0.843114	0.855865	0.851417	0.827138	0.851227	0.846413	0.833893	0.847154	0.833328	0.830166	0.829978	0.833677	0.853921	0.830345	0.846219	0.846554	0.757051	0.817826	0.830559	0.839598	0.865656	0.826697	0.853766	0.861388	0.821163	0.846412	0.854284	0.853483
GSE17721_LPS_VS_CPG_2H_BMDC_DN	0.792798	0.817428	0.817765	0.82131	0.81733	0.80875	0.817427	0.768787	0.79633	0.777384	0.771357	0.80255	0.803741	0.788436	0.809932	0.791333	0.804614	0.77874	0.815062	0.829031	0.790857	0.809342	0.814327	0.807933	0.803082	0.825959	0.82439	0.803744	0.806219	0.801105	0.801737	0.791314	0.785971	0.807134	0.788025	0.792577	0.827555	0.774386	0.795251	0.792625	0.819889	0.826657	0.813742	0.822927	0.810352	0.76651	0.809658	0.809058	0.827047
GSE17721_LPS_VS_CPG_4H_BMDC_UP	0.810318	0.855738	0.86709	0.856034	0.848787	0.81514	0.85084	0.805361	0.841099	0.849728	0.77562	0.838075	0.867446	0.835992	0.849214	0.841133	0.846895	0.777737	0.848859	0.855432	0.847114	0.863565	0.878583	0.846876	0.857137	0.870037	0.859039	0.859201	0.858821	0.844751	0.836504	0.838007	0.835847	0.865852	0.836062	0.835961	0.859795	0.792671	0.8306	0.840344	0.844552	0.876599	0.838675	0.872322	0.862162	0.850486	0.866393	0.865884	0.854926
GSE17721_LPS_VS_CPG_4H_BMDC_DN	0.889841	0.912237	0.909567	0.908554	0.902556	0.872178	0.909418	0.863722	0.915837	0.909423	0.877968	0.903813	0.931944	0.890917	0.911557	0.89867	0.90705	0.891983	0.913744	0.905334	0.905276	0.926202	0.919742	0.92288	0.903951	0.917388	0.917129	0.916704	0.917131	0.890227	0.905871	0.903481	0.898996	0.91434	0.901106	0.91279	0.917451	0.903879	0.915845	0.921847	0.90257	0.906909	0.90088	0.917148	0.919611	0.90018	0.903494	0.912761	0.910983
GSE17721_LPS_VS_CPG_6H_BMDC_UP	0.773947	0.829483	0.82846	0.831003	0.820165	0.7958	0.832559	0.797186	0.824266	0.817203	0.773478	0.810441	0.844084	0.811787	0.817472	0.812474	0.815875	0.7832	0.831575	0.831982	0.823205	0.837956	0.846315	0.835281	0.812613	0.841277	0.840065	0.828115	0.82456	0.825487	0.817992	0.822814	0.816301	0.846426	0.819459	0.828804	0.835189	0.765845	0.812539	0.811538	0.825814	0.850881	0.814881	0.846983	0.850325	0.800657	0.833313	0.838095	0.834664
GSE17721_LPS_VS_CPG_6H_BMDC_DN	0.836136	0.865917	0.870702	0.868821	0.859959	0.822136	0.864019	0.817719	0.849519	0.839916	0.830475	0.851513	0.855451	0.840594	0.857366	0.847723	0.856474	0.801	0.85815	0.851435	0.845729	0.85438	0.858369	0.85761	0.854666	0.855585	0.864733	0.84923	0.862417	0.856786	0.875193	0.840446	0.858344	0.862463	0.835717	0.857133	0.868468	0.827166	0.844295	0.8559	0.863678	0.858363	0.862039	0.860043	0.863329	0.844765	0.855445	0.854871	0.86721
GSE17721_LPS_VS_CPG_8H_BMDC_UP	0.774139	0.828419	0.82285	0.826077	0.811489	0.795867	0.822501	0.792186	0.808993	0.79572	0.798253	0.796214	0.818921	0.809146	0.802513	0.806385	0.807116	0.775431	0.817919	0.816993	0.809281	0.828171	0.830576	0.823649	0.797116	0.827202	0.82712	0.816253	0.825872	0.813586	0.809022	0.810734	0.815675	0.817507	0.804303	0.816122	0.828351	0.750496	0.795396	0.811068	0.825813	0.836733	0.812992	0.821939	0.838178	0.793976	0.825074	0.829605	0.824672
GSE17721_LPS_VS_CPG_8H_BMDC_DN	0.860848	0.898365	0.90676	0.902389	0.895034	0.847447	0.902244	0.886076	0.88901	0.893589	0.854509	0.893629	0.901109	0.872167	0.895448	0.892795	0.885335	0.844047	0.900529	0.891613	0.896295	0.898485	0.90527	0.89784	0.895751	0.909543	0.898075	0.895324	0.896743	0.89388	0.899206	0.870786	0.879045	0.90456	0.871948	0.888586	0.892756	0.856858	0.889973	0.894106	0.89411	0.908608	0.893158	0.900679	0.91054	0.887515	0.887966	0.9001	0.914748
GSE17721_LPS_VS_CPG_12H_BMDC_UP	0.802241	0.878822	0.86229	0.86575	0.860598	0.815135	0.861914	0.841339	0.848076	0.851669	0.792118	0.824395	0.868628	0.834708	0.847264	0.836338	0.85846	0.804056	0.857109	0.85041	0.858542	0.868603	0.872988	0.871909	0.850295	0.862207	0.863035	0.848185	0.864097	0.858437	0.848231	0.842483	0.861827	0.882782	0.845592	0.855034	0.861349	0.787394	0.834128	0.843534	0.844899	0.881317	0.850405	0.872174	0.874686	0.837747	0.860208	0.860284	0.869702
GSE17721_LPS_VS_CPG_12H_BMDC_DN	0.770302	0.862332	0.865234	0.866637	0.854585	0.810768	0.864072	0.798179	0.845526	0.829147	0.790694	0.848211	0.865894	0.832855	0.842038	0.841136	0.856776	0.774683	0.86692	0.846804	0.856694	0.845952	0.867799	0.85255	0.84067	0.864442	0.86742	0.861664	0.867877	0.843512	0.856615	0.831111	0.840136	0.870113	0.825887	0.859275	0.871215	0.77846	0.836676	0.831323	0.858364	0.872213	0.857381	0.855056	0.86595	0.826944	0.850747	0.861269	0.873954
GSE17721_LPS_VS_CPG_16H_BMDC_UP	0.76835	0.803859	0.815154	0.809928	0.800045	0.767382	0.800573	0.754309	0.796744	0.785145	0.768877	0.779758	0.799873	0.790693	0.796233	0.793701	0.793775	0.747803	0.793606	0.80484	0.80393	0.797112	0.80739	0.806806	0.792728	0.808487	0.806374	0.78907	0.801808	0.792786	0.795944	0.791427	0.798059	0.806168	0.783758	0.802604	0.80353	0.764472	0.786489	0.792729	0.791814	0.808941	0.793533	0.804786	0.812542	0.777967	0.804874	0.802273	0.813185
GSE17721_LPS_VS_CPG_16H_BMDC_DN	0.807895	0.85142	0.856389	0.853967	0.847053	0.822523	0.84734	0.798095	0.838344	0.823041	0.779264	0.840075	0.840825	0.825923	0.842543	0.803322	0.849188	0.79948	0.846984	0.847165	0.81718	0.852408	0.844381	0.840817	0.838349	0.83665	0.85595	0.833375	0.843069	0.82078	0.851224	0.820512	0.841805	0.841144	0.837626	0.831204	0.86123	0.801806	0.819891	0.84633	0.848446	0.851967	0.836791	0.844501	0.857685	0.807131	0.852052	0.849421	0.846439
GSE17721_LPS_VS_CPG_24H_BMDC_UP	0.747968	0.774187	0.79563	0.784588	0.770979	0.750436	0.782551	0.711984	0.761904	0.765894	0.745473	0.763264	0.773857	0.744342	0.792266	0.764166	0.766792	0.723448	0.788537	0.774461	0.740765	0.787774	0.767564	0.763264	0.775427	0.767707	0.784814	0.759132	0.771933	0.753027	0.774733	0.759352	0.761308	0.776951	0.758051	0.7453	0.788926	0.7687	0.763995	0.772487	0.776007	0.783254	0.78153	0.775866	0.761981	0.734637	0.786136	0.768285	0.766604
GSE17721_LPS_VS_CPG_24H_BMDC_DN	0.761341	0.849713	0.846409	0.853555	0.83809	0.79766	0.850496	0.798382	0.836785	0.822848	0.747441	0.835644	0.843484	0.826802	0.830251	0.834168	0.833942	0.767696	0.844863	0.838933	0.83245	0.850418	0.839426	0.844617	0.829944	0.85129	0.845808	0.846616	0.845313	0.838892	0.846588	0.823358	0.836687	0.847832	0.822119	0.835029	0.84601	0.781345	0.822721	0.832385	0.853822	0.860055	0.831073	0.839775	0.843051	0.815947	0.848422	0.84831	0.852066
GSE17721_POLYIC_VS_GARDIQUIMOD_0.5H_BMDC_UP	0.673191	0.735762	0.734748	0.73524	0.732313	0.712076	0.72221	0.639803	0.71166	0.694996	0.699067	0.706678	0.718348	0.691018	0.714646	0.698119	0.721709	0.670618	0.716658	0.742593	0.689944	0.717044	0.724051	0.712509	0.714053	0.730972	0.725011	0.71762	0.712258	0.72637	0.703194	0.69459	0.707806	0.713569	0.708695	0.718523	0.736749	0.683992	0.708601	0.711669	0.737981	0.744434	0.718309	0.715323	0.724488	0.677209	0.728291	0.717636	0.729429
GSE17721_POLYIC_VS_GARDIQUIMOD_0.5H_BMDC_DN	0.866135	0.863185	0.875259	0.880827	0.860545	0.851006	0.873713	0.859448	0.856858	0.85476	0.844852	0.859431	0.87134	0.84086	0.86161	0.857883	0.861141	0.814173	0.869188	0.872408	0.852497	0.870276	0.86655	0.866714	0.865849	0.875384	0.86705	0.863488	0.866644	0.86274	0.861372	0.853217	0.839774	0.868062	0.843552	0.856343	0.871631	0.835527	0.855809	0.861248	0.869893	0.884993	0.858786	0.877686	0.864032	0.85562	0.873851	0.870267	0.880407
GSE17721_POLYIC_VS_GARDIQUIMOD_1H_BMDC_UP	0.803772	0.829747	0.82909	0.845621	0.833397	0.82002	0.836779	0.807459	0.816349	0.815481	0.794824	0.819779	0.812323	0.815091	0.825138	0.816731	0.826104	0.808666	0.841298	0.836006	0.813406	0.823208	0.817488	0.813202	0.834669	0.824998	0.829918	0.806621	0.822053	0.819097	0.827498	0.808332	0.826282	0.815756	0.821501	0.821116	0.82852	0.786242	0.807956	0.823606	0.836504	0.842919	0.834907	0.8256	0.817607	0.792147	0.838566	0.836242	0.837293
GSE17721_POLYIC_VS_GARDIQUIMOD_1H_BMDC_DN	0.819909	0.879971	0.885134	0.880238	0.868413	0.836279	0.873724	0.8332	0.873626	0.851015	0.81585	0.856864	0.880123	0.865121	0.874736	0.855818	0.86803	0.794643	0.882459	0.871944	0.869277	0.876792	0.885532	0.8833	0.861207	0.894503	0.883231	0.874069	0.869976	0.876917	0.873607	0.860596	0.857202	0.885505	0.856057	0.870277	0.886025	0.799569	0.854848	0.874687	0.881867	0.895654	0.864687	0.875184	0.901038	0.847966	0.87772	0.883045	0.884603
GSE17721_POLYIC_VS_GARDIQUIMOD_2H_BMDC_UP	0.834243	0.862851	0.862727	0.873793	0.870743	0.849901	0.865156	0.876124	0.857381	0.856002	0.834461	0.850286	0.862266	0.849794	0.855673	0.857398	0.861665	0.838333	0.868657	0.86233	0.862006	0.862881	0.858059	0.87235	0.865976	0.858481	0.871405	0.861312	0.861722	0.86595	0.860527	0.856729	0.858824	0.866023	0.862556	0.862685	0.868421	0.829598	0.862741	0.858952	0.866403	0.866616	0.857492	0.859617	0.859365	0.853568	0.865483	0.863814	0.866256
GSE17721_POLYIC_VS_GARDIQUIMOD_2H_BMDC_DN	0.798013	0.837187	0.855352	0.851471	0.834353	0.812525	0.846278	0.807161	0.835481	0.837923	0.791117	0.835643	0.845693	0.826785	0.847172	0.834973	0.826325	0.801869	0.844981	0.84368	0.840314	0.847401	0.85903	0.85462	0.828624	0.857303	0.854872	0.841962	0.846948	0.843672	0.845873	0.829475	0.835433	0.855465	0.820795	0.851792	0.852925	0.78158	0.829276	0.84466	0.847711	0.85678	0.8358	0.852688	0.857571	0.822058	0.840284	0.852738	0.857753
GSE17721_POLYIC_VS_GARDIQUIMOD_4H_BMDC_UP	0.854133	0.879902	0.884184	0.895009	0.876826	0.853117	0.881809	0.863891	0.872197	0.883396	0.833967	0.863779	0.881665	0.870993	0.879022	0.864328	0.870461	0.842951	0.879243	0.869681	0.869773	0.890531	0.885963	0.889086	0.87556	0.882534	0.882559	0.871247	0.882043	0.867427	0.879462	0.865336	0.870376	0.882357	0.877837	0.874939	0.887413	0.830558	0.871867	0.883202	0.877695	0.881842	0.882444	0.881905	0.884697	0.862163	0.879027	0.874396	0.879675
GSE17721_POLYIC_VS_GARDIQUIMOD_4H_BMDC_DN	0.8453	0.875912	0.869387	0.869082	0.86615	0.839018	0.872642	0.848681	0.87513	0.853354	0.832583	0.860748	0.877501	0.871799	0.859648	0.861334	0.861164	0.827346	0.873348	0.877498	0.868368	0.867164	0.878824	0.878754	0.866061	0.881711	0.875653	0.872178	0.869949	0.873712	0.868231	0.853405	0.851032	0.875371	0.858076	0.870417	0.880228	0.819406	0.863734	0.868104	0.869025	0.884886	0.864747	0.8754	0.895179	0.859866	0.868083	0.874642	0.880814
GSE17721_POLYIC_VS_GARDIQUIMOD_6H_BMDC_UP	0.823501	0.860885	0.850995	0.862171	0.852097	0.814218	0.848917	0.854347	0.835886	0.849709	0.796528	0.833555	0.863354	0.83759	0.843578	0.832482	0.842611	0.796646	0.853349	0.847879	0.847855	0.855898	0.866743	0.85797	0.848208	0.869154	0.864884	0.85409	0.852284	0.858053	0.844223	0.834703	0.84313	0.861824	0.829742	0.851045	0.863944	0.796985	0.836957	0.839639	0.855925	0.873839	0.846988	0.861061	0.86608	0.845738	0.859071	0.855689	0.861044
GSE17721_POLYIC_VS_GARDIQUIMOD_6H_BMDC_DN	0.901873	0.91102	0.914809	0.91113	0.903395	0.889429	0.907007	0.89577	0.898733	0.89774	0.894371	0.90767	0.913613	0.894015	0.904715	0.905743	0.891772	0.875741	0.911412	0.904901	0.904162	0.900612	0.915011	0.917381	0.89911	0.924708	0.908331	0.909193	0.901751	0.910771	0.906874	0.895496	0.896267	0.904713	0.889918	0.911962	0.91372	0.892078	0.90524	0.911009	0.906801	0.917512	0.896941	0.918996	0.926084	0.895784	0.904022	0.911334	0.911509
GSE17721_POLYIC_VS_GARDIQUIMOD_8H_BMDC_UP	0.829319	0.874994	0.869818	0.881991	0.876422	0.82724	0.866267	0.841387	0.846849	0.84923	0.801004	0.850442	0.861515	0.840193	0.85983	0.835945	0.855674	0.812916	0.870611	0.863719	0.862899	0.861132	0.866189	0.851787	0.862844	0.872355	0.868992	0.861642	0.866609	0.86319	0.857335	0.833619	0.850458	0.858999	0.843963	0.854783	0.869331	0.799075	0.83667	0.83773	0.876944	0.884147	0.86824	0.875073	0.868569	0.83547	0.877587	0.868997	0.881262
GSE17721_POLYIC_VS_GARDIQUIMOD_8H_BMDC_DN	0.907219	0.921162	0.915979	0.91555	0.916448	0.904143	0.915973	0.891749	0.92133	0.913392	0.907668	0.921684	0.922384	0.906778	0.913936	0.923494	0.912888	0.905817	0.922331	0.925305	0.916198	0.923219	0.920919	0.932502	0.918152	0.923744	0.920842	0.91861	0.913789	0.915215	0.921649	0.902181	0.908465	0.926088	0.915325	0.918972	0.924144	0.882155	0.910881	0.929101	0.918465	0.92927	0.907893	0.925132	0.930056	0.905661	0.914794	0.911695	0.920995
GSE17721_POLYIC_VS_GARDIQUIMOD_12H_BMDC_UP	0.736043	0.789753	0.784985	0.800229	0.792868	0.753747	0.781866	0.760814	0.781935	0.780819	0.730751	0.76233	0.782437	0.757889	0.781815	0.781035	0.771003	0.736256	0.789179	0.789869	0.782961	0.777019	0.78947	0.777163	0.766872	0.791825	0.78293	0.77853	0.791814	0.787993	0.767701	0.768935	0.767505	0.793463	0.774632	0.77742	0.784591	0.729529	0.763882	0.770864	0.793908	0.797893	0.77903	0.790667	0.797549	0.757753	0.787295	0.791074	0.789752
GSE17721_POLYIC_VS_GARDIQUIMOD_12H_BMDC_DN	0.900113	0.90547	0.913166	0.905364	0.901168	0.88317	0.902534	0.876322	0.902445	0.902208	0.884401	0.905243	0.916508	0.88967	0.904823	0.895279	0.898391	0.886651	0.918991	0.902026	0.900935	0.911451	0.906535	0.922943	0.901894	0.911426	0.910656	0.907061	0.909833	0.900804	0.910585	0.89724	0.895766	0.911238	0.897582	0.906581	0.915609	0.881878	0.910879	0.91557	0.896903	0.913799	0.9024	0.913512	0.927974	0.897343	0.900615	0.906886	0.910301
GSE17721_POLYIC_VS_GARDIQUIMOD_16H_BMDC_UP	0.845051	0.895545	0.899934	0.901055	0.88874	0.87051	0.890485	0.872475	0.869514	0.875088	0.849533	0.8787	0.882338	0.870406	0.883699	0.875573	0.887404	0.846075	0.899907	0.888057	0.871755	0.891175	0.888303	0.884756	0.89103	0.896173	0.891465	0.873563	0.886262	0.890442	0.884691	0.880696	0.87954	0.888721	0.857049	0.868735	0.89727	0.828978	0.870253	0.867394	0.89442	0.91185	0.889058	0.888568	0.883051	0.863242	0.899258	0.890287	0.892936
GSE17721_POLYIC_VS_GARDIQUIMOD_16H_BMDC_DN	0.921353	0.934946	0.936805	0.933367	0.927142	0.904249	0.92976	0.917525	0.921471	0.922605	0.906373	0.928093	0.937591	0.916652	0.928922	0.925236	0.919477	0.888659	0.929602	0.925238	0.91879	0.926428	0.929705	0.932796	0.927235	0.937652	0.93311	0.93874	0.930829	0.935304	0.928363	0.908764	0.910591	0.925501	0.906367	0.92792	0.93418	0.922586	0.929486	0.941653	0.935489	0.927879	0.923299	0.931797	0.940372	0.921115	0.929528	0.927454	0.933369
GSE17721_POLYIC_VS_GARDIQUIMOD_24H_BMDC_UP	0.815486	0.853397	0.867189	0.868067	0.863444	0.838487	0.856149	0.83925	0.846912	0.8317	0.820057	0.831087	0.846737	0.83701	0.84262	0.842583	0.845414	0.82726	0.861126	0.864692	0.854086	0.8423	0.855905	0.855704	0.854074	0.85865	0.859169	0.847339	0.851652	0.857678	0.849896	0.828087	0.839653	0.853789	0.845557	0.847825	0.863979	0.80289	0.837945	0.84381	0.862634	0.86415	0.856426	0.851554	0.851227	0.827619	0.857878	0.852303	0.870591
GSE17721_POLYIC_VS_GARDIQUIMOD_24H_BMDC_DN	0.911324	0.921824	0.924393	0.915447	0.910046	0.88547	0.917354	0.886474	0.914654	0.903584	0.876115	0.91613	0.929459	0.90235	0.913034	0.908423	0.901124	0.880043	0.914175	0.91472	0.911516	0.916136	0.927373	0.917278	0.905917	0.93254	0.917185	0.922736	0.915033	0.907798	0.920064	0.894825	0.902384	0.920646	0.903355	0.907513	0.919895	0.898603	0.914157	0.915706	0.914712	0.923931	0.906488	0.918736	0.94048	0.906608	0.917723	0.92216	0.926894
GSE17721_LPS_VS_GARDIQUIMOD_0.5H_BMDC_UP	0.768434	0.82975	0.827066	0.829159	0.82258	0.784894	0.815758	0.787978	0.799852	0.78528	0.784846	0.799319	0.791155	0.786711	0.804539	0.799074	0.804303	0.768416	0.822499	0.81916	0.78951	0.812662	0.803199	0.806238	0.800985	0.814712	0.820108	0.817403	0.811127	0.837115	0.822422	0.792893	0.816973	0.816768	0.791877	0.810879	0.814191	0.783649	0.795009	0.806891	0.83939	0.824896	0.811184	0.804231	0.810204	0.780345	0.819839	0.819542	0.831808
GSE17721_LPS_VS_GARDIQUIMOD_0.5H_BMDC_DN	0.7845	0.822803	0.814763	0.826209	0.811478	0.777258	0.830966	0.771921	0.810024	0.813023	0.77506	0.794256	0.840858	0.802006	0.823686	0.798242	0.818703	0.744416	0.809746	0.816016	0.808332	0.824601	0.82865	0.809217	0.810491	0.829608	0.823929	0.813103	0.828488	0.806489	0.810601	0.805652	0.801818	0.822816	0.803152	0.815174	0.815986	0.770987	0.812942	0.8123	0.819404	0.830095	0.821179	0.829796	0.821487	0.817759	0.826387	0.821457	0.821464
GSE17721_LPS_VS_GARDIQUIMOD_1H_BMDC_UP	0.685396	0.745991	0.76741	0.749617	0.738997	0.717218	0.733132	0.665753	0.702841	0.716437	0.685003	0.728303	0.735924	0.692724	0.737909	0.74003	0.738576	0.675548	0.740885	0.747725	0.721028	0.729129	0.737538	0.697269	0.737153	0.741918	0.748157	0.732979	0.732595	0.745844	0.720622	0.707582	0.722514	0.732899	0.711164	0.742623	0.746777	0.679566	0.705782	0.707452	0.75574	0.738102	0.74397	0.728295	0.712333	0.700366	0.753496	0.742527	0.737839
GSE17721_LPS_VS_GARDIQUIMOD_1H_BMDC_DN	0.88679	0.894325	0.90577	0.900388	0.891381	0.879236	0.894006	0.887149	0.900697	0.890456	0.858424	0.892505	0.908431	0.886525	0.896412	0.894123	0.889908	0.860785	0.898728	0.902547	0.887787	0.89726	0.903947	0.899341	0.898502	0.902842	0.903007	0.889049	0.890992	0.899077	0.896262	0.883294	0.875	0.908631	0.888276	0.877822	0.908463	0.851654	0.883317	0.9066	0.896801	0.909987	0.889029	0.912785	0.907473	0.889314	0.905651	0.907366	0.899173
GSE17721_LPS_VS_GARDIQUIMOD_2H_BMDC_UP	0.762748	0.843158	0.853047	0.846619	0.84387	0.800396	0.838152	0.774253	0.815026	0.808938	0.771371	0.818643	0.836396	0.824188	0.825928	0.818867	0.832442	0.76747	0.833193	0.840408	0.831495	0.829725	0.844233	0.845639	0.825416	0.853777	0.8497	0.840694	0.83793	0.84804	0.829063	0.818813	0.821341	0.848329	0.812252	0.834617	0.844918	0.751446	0.816368	0.818933	0.840459	0.863066	0.82914	0.839603	0.851244	0.809766	0.841129	0.856749	0.848893
GSE17721_LPS_VS_GARDIQUIMOD_2H_BMDC_DN	0.893348	0.897072	0.893413	0.895138	0.891155	0.888042	0.893222	0.89782	0.892434	0.883112	0.886291	0.899029	0.903812	0.883274	0.899397	0.889434	0.883377	0.880651	0.891596	0.887976	0.885405	0.893417	0.896069	0.904537	0.886555	0.899054	0.893053	0.898063	0.898486	0.895693	0.88864	0.883689	0.885106	0.896755	0.886372	0.895651	0.902228	0.877987	0.90219	0.902583	0.892085	0.895342	0.893553	0.89843	0.902177	0.891438	0.892377	0.891799	0.893618
GSE17721_LPS_VS_GARDIQUIMOD_4H_BMDC_UP	0.76217	0.842675	0.838382	0.845224	0.838356	0.787829	0.83594	0.806817	0.825831	0.81763	0.784529	0.819701	0.837745	0.817225	0.823629	0.804587	0.822879	0.764928	0.83458	0.826424	0.831545	0.838467	0.841172	0.842132	0.821082	0.83559	0.828739	0.836369	0.847104	0.84365	0.836471	0.81928	0.831083	0.845367	0.809077	0.84311	0.836953	0.763494	0.822774	0.814385	0.833645	0.842129	0.826503	0.835336	0.848648	0.807241	0.833532	0.837125	0.844314
GSE17721_LPS_VS_GARDIQUIMOD_4H_BMDC_DN	0.896283	0.913098	0.908149	0.906466	0.906327	0.891961	0.909394	0.902529	0.908751	0.897159	0.883974	0.906256	0.91094	0.912315	0.900933	0.914236	0.902895	0.88483	0.917438	0.903865	0.911197	0.904649	0.907019	0.924249	0.906559	0.903542	0.915088	0.908954	0.909444	0.910918	0.910711	0.901536	0.896362	0.915019	0.909948	0.90466	0.913469	0.874982	0.906533	0.921654	0.905671	0.910393	0.910177	0.905942	0.912825	0.895852	0.904457	0.915292	0.914329
GSE17721_LPS_VS_GARDIQUIMOD_6H_BMDC_UP	0.824417	0.856445	0.861224	0.864829	0.85694	0.835079	0.857248	0.840978	0.855623	0.836493	0.810615	0.837759	0.858879	0.843962	0.843138	0.843376	0.846203	0.79879	0.851195	0.858344	0.854106	0.857323	0.873569	0.863517	0.844306	0.870529	0.857504	0.853799	0.859774	0.851765	0.837863	0.842608	0.846775	0.870515	0.844354	0.84911	0.86202	0.787591	0.830868	0.849713	0.854753	0.877728	0.844318	0.864078	0.868427	0.830521	0.866871	0.866558	0.863226
GSE17721_LPS_VS_GARDIQUIMOD_6H_BMDC_DN	0.889761	0.929232	0.934575	0.924111	0.91685	0.88225	0.927694	0.89768	0.916752	0.906675	0.872485	0.921796	0.932103	0.909717	0.921557	0.917788	0.914588	0.86025	0.938578	0.919008	0.923685	0.92253	0.926875	0.926242	0.919406	0.934803	0.930228	0.923939	0.925601	0.924536	0.92314	0.897079	0.910443	0.930385	0.904065	0.913754	0.927709	0.889524	0.918582	0.926944	0.922118	0.93469	0.919146	0.923379	0.937492	0.912106	0.924638	0.924722	0.933736
GSE17721_LPS_VS_GARDIQUIMOD_8H_BMDC_UP	0.80853	0.845143	0.853544	0.859143	0.842584	0.813466	0.839035	0.808101	0.827874	0.827907	0.810142	0.81442	0.841535	0.808944	0.836768	0.820447	0.828874	0.793396	0.838809	0.841119	0.833921	0.839582	0.849286	0.840408	0.831644	0.862009	0.837791	0.839165	0.846377	0.842346	0.827373	0.811836	0.819834	0.844283	0.819267	0.837465	0.848856	0.786187	0.825886	0.835515	0.852331	0.852133	0.829763	0.847352	0.859625	0.815482	0.849279	0.842738	0.844377
GSE17721_LPS_VS_GARDIQUIMOD_8H_BMDC_DN	0.839856	0.885244	0.888785	0.884989	0.865494	0.827965	0.888665	0.848621	0.886647	0.865144	0.808582	0.864156	0.878219	0.875562	0.869043	0.876018	0.87147	0.800334	0.880612	0.876371	0.872411	0.881178	0.883558	0.892479	0.869168	0.890709	0.890445	0.878147	0.883575	0.873646	0.884355	0.862927	0.864757	0.891248	0.863357	0.870951	0.891673	0.815045	0.868999	0.895453	0.876441	0.895282	0.869801	0.873137	0.908265	0.864427	0.880077	0.890107	0.889944
GSE17721_LPS_VS_GARDIQUIMOD_12H_BMDC_UP	0.834475	0.887052	0.889534	0.895042	0.884343	0.849823	0.892229	0.870428	0.855694	0.865427	0.838908	0.874894	0.874244	0.86149	0.876593	0.875183	0.874299	0.836191	0.888976	0.871721	0.878527	0.879521	0.884889	0.88254	0.873971	0.894576	0.884916	0.880306	0.878982	0.886892	0.873585	0.85751	0.878006	0.88403	0.863389	0.865331	0.889616	0.84885	0.862114	0.876355	0.896055	0.894312	0.879751	0.888284	0.875309	0.865226	0.886177	0.878524	0.897606
GSE17721_LPS_VS_GARDIQUIMOD_12H_BMDC_DN	0.835649	0.886506	0.891827	0.885195	0.887417	0.840778	0.883519	0.855838	0.887681	0.86934	0.825142	0.871956	0.885671	0.867493	0.873251	0.882942	0.876583	0.829736	0.87964	0.883285	0.881	0.87773	0.891999	0.891074	0.870072	0.897378	0.888379	0.88837	0.887161	0.874413	0.884754	0.876997	0.875008	0.895511	0.867157	0.881418	0.891578	0.834348	0.876423	0.878536	0.880384	0.888561	0.881035	0.88933	0.902838	0.87916	0.878323	0.892229	0.905228
GSE17721_LPS_VS_GARDIQUIMOD_16H_BMDC_UP	0.804295	0.85463	0.867974	0.869439	0.85812	0.810191	0.865994	0.837197	0.84088	0.836103	0.819041	0.835723	0.845874	0.822003	0.85538	0.826161	0.847022	0.807465	0.865864	0.852117	0.841772	0.855972	0.866433	0.845336	0.842135	0.858984	0.861445	0.843644	0.854812	0.857281	0.855244	0.82757	0.844014	0.854499	0.82381	0.840373	0.86354	0.817507	0.833333	0.831983	0.873759	0.872867	0.848229	0.847817	0.848403	0.821866	0.860191	0.857024	0.861532
GSE17721_LPS_VS_GARDIQUIMOD_16H_BMDC_DN	0.868842	0.907464	0.908951	0.904362	0.895518	0.868539	0.900282	0.876942	0.904685	0.886388	0.833053	0.890091	0.907099	0.888373	0.890585	0.900641	0.893815	0.850982	0.898542	0.907139	0.902921	0.898132	0.915389	0.913363	0.889979	0.925935	0.907712	0.897769	0.895375	0.899275	0.898174	0.884885	0.876683	0.907652	0.889626	0.899122	0.919134	0.852669	0.891545	0.902496	0.897567	0.911795	0.896124	0.90364	0.924241	0.881402	0.900097	0.90945	0.919518
GSE17721_LPS_VS_GARDIQUIMOD_24H_BMDC_UP	0.777579	0.829539	0.845929	0.844432	0.831772	0.809689	0.827036	0.79346	0.805202	0.81527	0.769573	0.80413	0.820506	0.804672	0.828388	0.800558	0.816554	0.777366	0.820001	0.836335	0.818113	0.817919	0.826809	0.824477	0.821538	0.829491	0.827215	0.815616	0.829667	0.842206	0.817363	0.803245	0.81943	0.82658	0.801769	0.819767	0.843927	0.783336	0.808417	0.811192	0.846456	0.845325	0.821678	0.820345	0.831704	0.798347	0.833822	0.819572	0.844579
GSE17721_LPS_VS_GARDIQUIMOD_24H_BMDC_DN	0.835164	0.895409	0.8951	0.895325	0.88366	0.834216	0.886066	0.844783	0.880409	0.876522	0.825418	0.878965	0.892587	0.867091	0.878484	0.878901	0.87747	0.821102	0.889358	0.87905	0.887472	0.892444	0.894091	0.891427	0.880066	0.909306	0.891515	0.886041	0.893242	0.878092	0.887845	0.870262	0.866582	0.891445	0.873194	0.881418	0.900521	0.828749	0.869407	0.885882	0.881801	0.90565	0.884571	0.892027	0.909442	0.873226	0.886564	0.895103	0.892358
GSE17721_0.5H_VS_12H_LPS_BMDC_UP	0.867402	0.907888	0.903915	0.908169	0.896737	0.864371	0.899536	0.870523	0.884101	0.895615	0.843765	0.89271	0.906587	0.878292	0.896278	0.891063	0.890737	0.84978	0.895153	0.885122	0.890386	0.892405	0.894593	0.897839	0.89531	0.887442	0.901711	0.900131	0.901316	0.894854	0.901725	0.87982	0.888447	0.892867	0.881266	0.894382	0.903548	0.873726	0.886452	0.897696	0.902272	0.896394	0.899648	0.897278	0.893252	0.87622	0.893033	0.899096	0.910089
GSE17721_0.5H_VS_12H_LPS_BMDC_DN	0.840436	0.863451	0.879981	0.877459	0.87385	0.861898	0.869183	0.845155	0.868912	0.850939	0.834832	0.846361	0.863245	0.848344	0.866787	0.86553	0.859357	0.822054	0.868617	0.881556	0.863896	0.855704	0.879313	0.864376	0.862773	0.884949	0.867859	0.863464	0.861832	0.870759	0.857329	0.85558	0.853913	0.876313	0.845514	0.857665	0.871645	0.805979	0.853633	0.862433	0.869415	0.890426	0.857698	0.863672	0.883117	0.851104	0.879978	0.883477	0.877759
GSE17721_0.5H_VS_4H_LPS_BMDC_UP	0.900505	0.927689	0.920571	0.923029	0.924925	0.903659	0.920963	0.918172	0.915361	0.9157	0.894068	0.922572	0.923712	0.919166	0.92596	0.933256	0.920382	0.909126	0.920165	0.921883	0.929461	0.922245	0.916909	0.937492	0.917394	0.914546	0.930852	0.92677	0.924088	0.931313	0.929421	0.91066	0.918284	0.919019	0.924163	0.925835	0.927463	0.904239	0.913961	0.934212	0.92574	0.918073	0.927495	0.926169	0.930905	0.904542	0.915344	0.91955	0.927153
GSE17721_0.5H_VS_4H_LPS_BMDC_DN	0.716475	0.790349	0.794311	0.801655	0.796375	0.730068	0.792852	0.727888	0.783074	0.775375	0.708286	0.771553	0.785284	0.766988	0.785589	0.771575	0.789535	0.70779	0.793365	0.790317	0.791636	0.786993	0.802067	0.7896	0.784734	0.793573	0.78876	0.791438	0.792989	0.792797	0.787453	0.790847	0.787524	0.81285	0.776695	0.78743	0.800669	0.708025	0.78037	0.782901	0.778084	0.809277	0.78065	0.790712	0.803428	0.77193	0.789446	0.802497	0.801919
GSE17721_0.5H_VS_8H_LPS_BMDC_UP	0.876217	0.901861	0.901806	0.899924	0.893806	0.876991	0.901088	0.880756	0.884325	0.88615	0.871071	0.895584	0.906951	0.889273	0.893316	0.883924	0.89399	0.867527	0.898114	0.898564	0.876604	0.898476	0.90239	0.901217	0.896671	0.898254	0.900713	0.898881	0.900422	0.888826	0.902728	0.87434	0.88037	0.901414	0.883712	0.886551	0.907816	0.888331	0.897006	0.901557	0.904458	0.901063	0.888519	0.896055	0.904274	0.878257	0.895245	0.903491	0.902669
GSE17721_0.5H_VS_8H_LPS_BMDC_DN	0.778096	0.812335	0.822234	0.820358	0.806214	0.788135	0.822799	0.784667	0.802601	0.801466	0.765663	0.804829	0.815092	0.788001	0.806812	0.790493	0.816469	0.762347	0.823332	0.826219	0.800592	0.817417	0.837762	0.800557	0.805933	0.833426	0.81605	0.801193	0.816938	0.807794	0.797579	0.792002	0.808875	0.820705	0.803475	0.791902	0.822303	0.739007	0.801246	0.79824	0.819575	0.844482	0.815531	0.823939	0.838625	0.799895	0.824537	0.819256	0.819457
GSE17721_0.5H_VS_24H_LPS_BMDC_UP	0.838174	0.896021	0.891742	0.901381	0.873955	0.840412	0.889615	0.803818	0.885877	0.880344	0.811497	0.87997	0.884654	0.882579	0.889688	0.885797	0.882153	0.820128	0.873039	0.874626	0.878622	0.902933	0.883502	0.886813	0.886029	0.875578	0.893604	0.893684	0.891735	0.868983	0.895561	0.870921	0.883539	0.884666	0.876419	0.879962	0.891532	0.872069	0.888573	0.892727	0.896452	0.884394	0.888856	0.888238	0.885237	0.878544	0.888652	0.892867	0.892981
GSE17721_0.5H_VS_24H_LPS_BMDC_DN	0.814079	0.847507	0.850608	0.856156	0.846581	0.816401	0.846614	0.827639	0.831411	0.839051	0.788306	0.835131	0.848611	0.828852	0.837884	0.840497	0.840719	0.799185	0.847133	0.852286	0.839813	0.841703	0.860335	0.843436	0.845782	0.864049	0.842506	0.844136	0.849953	0.844626	0.843329	0.834144	0.82101	0.852121	0.822102	0.827204	0.852253	0.773308	0.827206	0.837318	0.843707	0.867682	0.85013	0.85191	0.845751	0.82758	0.847605	0.846406	0.864444
GSE17721_12H_VS_24H_LPS_BMDC_UP	0.76935	0.865866	0.863397	0.869366	0.859596	0.798073	0.863364	0.834522	0.845744	0.837016	0.751652	0.841918	0.857745	0.846381	0.84254	0.839391	0.849679	0.769151	0.853946	0.856321	0.867533	0.853365	0.872169	0.861691	0.832996	0.874627	0.856496	0.863719	0.856809	0.867257	0.85646	0.849951	0.855463	0.863163	0.85059	0.857628	0.866476	0.763576	0.840949	0.846785	0.85894	0.875324	0.843728	0.861137	0.869978	0.835429	0.861159	0.865634	0.875833
GSE17721_12H_VS_24H_LPS_BMDC_DN	0.911506	0.915528	0.924452	0.916373	0.910353	0.897442	0.916133	0.894031	0.9065	0.909519	0.903259	0.914548	0.915043	0.894074	0.919622	0.908571	0.909506	0.898042	0.91965	0.898155	0.899887	0.911999	0.909657	0.918025	0.920095	0.906995	0.91494	0.914431	0.914199	0.910986	0.906344	0.892604	0.911112	0.910959	0.885615	0.90009	0.923173	0.912337	0.924284	0.931688	0.920013	0.903866	0.921222	0.92039	0.912085	0.90517	0.908562	0.904166	0.916542
GSE17721_0.5H_VS_12H_POLYIC_BMDC_UP	0.83581	0.871656	0.868382	0.862159	0.861223	0.825776	0.869661	0.833837	0.84964	0.859242	0.831723	0.86201	0.86365	0.847227	0.865253	0.868636	0.863693	0.838481	0.864212	0.86236	0.850873	0.863017	0.853295	0.858589	0.862158	0.846068	0.873676	0.857517	0.863586	0.86377	0.861228	0.846157	0.854785	0.855145	0.848895	0.858464	0.866067	0.873543	0.859174	0.865667	0.871321	0.859843	0.863982	0.856636	0.842719	0.839377	0.857755	0.862219	0.868948
GSE17721_0.5H_VS_12H_POLYIC_BMDC_DN	0.819073	0.858555	0.863755	0.871558	0.863177	0.826699	0.869198	0.839798	0.861411	0.853707	0.797269	0.851858	0.871472	0.847699	0.857713	0.864339	0.862868	0.808184	0.862731	0.866556	0.869763	0.856845	0.882489	0.871418	0.84801	0.874609	0.859363	0.861805	0.874814	0.856737	0.850645	0.854503	0.853213	0.879271	0.851207	0.857484	0.8692	0.804556	0.850767	0.849987	0.855562	0.878202	0.858007	0.871841	0.866504	0.841766	0.866561	0.87205	0.869381
GSE17721_0.5H_VS_4H_POLYIC_BMDC_UP	0.817584	0.838532	0.845247	0.836235	0.833437	0.827047	0.839408	0.793996	0.819335	0.821228	0.810281	0.819563	0.828859	0.813282	0.835066	0.825079	0.833839	0.800295	0.833785	0.836047	0.817586	0.840723	0.818976	0.83149	0.834368	0.828376	0.850963	0.829551	0.831745	0.820489	0.837752	0.813511	0.822645	0.824673	0.820107	0.828002	0.833316	0.809084	0.829357	0.836633	0.845022	0.832151	0.83574	0.839078	0.816474	0.809851	0.837157	0.823531	0.836222
GSE17721_0.5H_VS_4H_POLYIC_BMDC_DN	0.869624	0.896535	0.891742	0.899049	0.894485	0.865614	0.892295	0.896575	0.882663	0.882014	0.845623	0.878442	0.907751	0.878274	0.884862	0.879312	0.886855	0.842411	0.897161	0.889121	0.895832	0.89528	0.914188	0.900416	0.884836	0.908221	0.888844	0.893169	0.896618	0.894896	0.8758	0.881223	0.878165	0.914863	0.876389	0.884113	0.903165	0.819359	0.88668	0.878391	0.88314	0.920012	0.880212	0.913133	0.915697	0.887105	0.901462	0.897132	0.903598
GSE17721_0.5H_VS_8H_POLYIC_BMDC_UP	0.855635	0.89227	0.885778	0.897901	0.891648	0.863026	0.889512	0.844796	0.88489	0.868811	0.874918	0.890537	0.898088	0.880348	0.877482	0.890401	0.888663	0.862987	0.884345	0.883862	0.890491	0.886128	0.881952	0.907587	0.882878	0.875786	0.900421	0.885731	0.883814	0.888508	0.894319	0.881172	0.88338	0.889591	0.885611	0.895288	0.899811	0.867542	0.88987	0.904163	0.887322	0.878811	0.894489	0.890743	0.894524	0.861774	0.875777	0.890908	0.891964
GSE17721_0.5H_VS_8H_POLYIC_BMDC_DN	0.813145	0.849711	0.865472	0.860414	0.858586	0.834724	0.856483	0.841845	0.844069	0.840802	0.799151	0.836192	0.860071	0.849908	0.852729	0.837392	0.851518	0.80081	0.850209	0.861027	0.841767	0.855042	0.874013	0.844258	0.842784	0.867546	0.845273	0.848779	0.853274	0.8502	0.835027	0.850022	0.833779	0.866344	0.843409	0.846091	0.861987	0.778188	0.84753	0.84134	0.845966	0.879273	0.843371	0.864164	0.865602	0.834493	0.86773	0.86395	0.859117
GSE17721_0.5H_VS_24H_POLYIC_BMDC_UP	0.797463	0.872742	0.864375	0.881722	0.867818	0.816466	0.860523	0.798449	0.847489	0.837813	0.789201	0.853762	0.852333	0.837895	0.859856	0.84983	0.852623	0.78542	0.856008	0.860769	0.850703	0.858248	0.851716	0.86196	0.853243	0.867794	0.871115	0.862955	0.862495	0.867487	0.8726	0.838062	0.844483	0.859779	0.844648	0.866483	0.873507	0.811043	0.855076	0.865801	0.874333	0.867162	0.862156	0.856781	0.866278	0.82841	0.85451	0.860618	0.873743
GSE17721_0.5H_VS_24H_POLYIC_BMDC_DN	0.848001	0.872689	0.871259	0.881667	0.872212	0.846458	0.875857	0.855601	0.869455	0.868009	0.829791	0.867229	0.880181	0.855643	0.876549	0.866589	0.870581	0.835196	0.872228	0.875642	0.873837	0.868269	0.886329	0.872577	0.873609	0.883455	0.865643	0.867909	0.877658	0.871438	0.871508	0.86896	0.858588	0.884083	0.855567	0.863698	0.873067	0.836265	0.867757	0.859047	0.866968	0.890445	0.87494	0.882286	0.88456	0.860395	0.884903	0.87876	0.881528
GSE17721_4H_VS_24H_POLYIC_BMDC_UP	0.821318	0.897814	0.904487	0.912246	0.895297	0.838515	0.890529	0.854709	0.896624	0.878634	0.817601	0.881952	0.905445	0.882036	0.890299	0.884966	0.881421	0.813961	0.883752	0.886845	0.891514	0.895055	0.912178	0.910246	0.873502	0.908499	0.890733	0.896082	0.903371	0.90132	0.894991	0.881403	0.89332	0.896476	0.874301	0.902038	0.916429	0.852813	0.878687	0.901888	0.899566	0.891975	0.891816	0.886074	0.916278	0.869053	0.887294	0.904837	0.912775
GSE17721_4H_VS_24H_POLYIC_BMDC_DN	0.897792	0.908895	0.905323	0.913818	0.911079	0.894551	0.909805	0.90309	0.894155	0.898776	0.885951	0.89825	0.905661	0.898863	0.899141	0.901099	0.898076	0.88803	0.916778	0.898463	0.911158	0.904463	0.895452	0.921778	0.90437	0.901052	0.910227	0.905091	0.901641	0.907457	0.913222	0.895826	0.900278	0.906877	0.892806	0.900369	0.910552	0.890961	0.902387	0.907642	0.912582	0.907716	0.909267	0.910145	0.900214	0.890926	0.902946	0.909746	0.916849
GSE17721_12H_VS_24H_POLYIC_BMDC_UP	0.795551	0.871292	0.872558	0.87244	0.871317	0.812665	0.867622	0.823366	0.869185	0.845434	0.783195	0.857089	0.875052	0.857068	0.862601	0.847909	0.859733	0.775214	0.872921	0.870993	0.870145	0.864454	0.884877	0.879701	0.849058	0.888032	0.880614	0.870628	0.879108	0.866168	0.86577	0.855192	0.85924	0.878258	0.858606	0.875031	0.884332	0.808115	0.86244	0.866676	0.866879	0.881669	0.863342	0.87294	0.899794	0.847299	0.86462	0.880428	0.884594
GSE17721_12H_VS_24H_POLYIC_BMDC_DN	0.904497	0.931091	0.927867	0.933539	0.928357	0.897704	0.930232	0.934005	0.916558	0.922276	0.881012	0.919464	0.934754	0.916257	0.918324	0.915641	0.928656	0.898517	0.93621	0.923755	0.9255	0.926355	0.921476	0.940894	0.929848	0.93604	0.934621	0.928329	0.92325	0.938506	0.925953	0.9113	0.917798	0.930447	0.913579	0.923447	0.932839	0.911352	0.922973	0.924329	0.935336	0.936393	0.927938	0.938718	0.92345	0.914545	0.930995	0.926595	0.93842
GSE17721_0.5H_VS_12H_PAM3CSK4_BMDC_UP	0.837248	0.88083	0.875605	0.876563	0.872914	0.859458	0.874987	0.858923	0.850784	0.855883	0.83891	0.854795	0.862964	0.847528	0.858472	0.859131	0.863434	0.822047	0.882163	0.873513	0.867565	0.868179	0.867895	0.861312	0.871298	0.880878	0.874246	0.860155	0.868	0.874984	0.854869	0.862341	0.852318	0.858637	0.85404	0.858486	0.877013	0.837723	0.854409	0.855743	0.883788	0.878633	0.858594	0.866732	0.863089	0.860729	0.874263	0.869846	0.880064
GSE17721_0.5H_VS_12H_PAM3CSK4_BMDC_DN	0.84075	0.866585	0.875258	0.865006	0.873092	0.828966	0.870604	0.871277	0.870585	0.85171	0.822736	0.857461	0.878915	0.864409	0.858705	0.861431	0.863224	0.81895	0.874637	0.865626	0.872278	0.868121	0.876644	0.888979	0.862026	0.882177	0.877677	0.866892	0.871728	0.869513	0.863669	0.858559	0.85739	0.881744	0.849782	0.868613	0.876063	0.817424	0.860715	0.864988	0.852895	0.880211	0.861005	0.877965	0.894117	0.858049	0.862555	0.871241	0.87819
GSE17721_0.5H_VS_4H_PAM3CSK4_BMDC_UP	0.857039	0.896825	0.906957	0.908137	0.900025	0.872546	0.90006	0.891166	0.889008	0.882471	0.864266	0.891849	0.89258	0.87576	0.883511	0.884719	0.887407	0.858379	0.905197	0.887344	0.88984	0.889552	0.892555	0.892103	0.894366	0.900438	0.902341	0.895977	0.893873	0.905412	0.889766	0.886585	0.880771	0.889943	0.871507	0.893987	0.904438	0.864909	0.883239	0.889802	0.905224	0.89848	0.893801	0.889626	0.893293	0.87572	0.897557	0.892409	0.904592
GSE17721_0.5H_VS_4H_PAM3CSK4_BMDC_DN	0.790268	0.835447	0.835612	0.844598	0.83805	0.808167	0.82687	0.808851	0.829517	0.818224	0.787783	0.834106	0.850967	0.824705	0.825162	0.836553	0.82699	0.794261	0.840169	0.837173	0.839973	0.837742	0.84342	0.834315	0.828139	0.839627	0.839358	0.836282	0.837584	0.83127	0.831032	0.814636	0.821733	0.840452	0.830733	0.825326	0.844172	0.783345	0.825952	0.828104	0.820682	0.852111	0.824465	0.853382	0.847392	0.821458	0.836619	0.839702	0.838275
GSE17721_0.5H_VS_8H_PAM3CSK4_BMDC_UP	0.870744	0.911655	0.913927	0.918979	0.905015	0.880745	0.908471	0.892101	0.890387	0.898686	0.871864	0.902287	0.901793	0.891197	0.899892	0.895043	0.901211	0.882529	0.895461	0.898398	0.899988	0.894333	0.896474	0.906046	0.898308	0.903014	0.908692	0.906875	0.900227	0.914051	0.903077	0.893849	0.899827	0.89213	0.891627	0.898481	0.915201	0.876559	0.904587	0.915068	0.921134	0.90073	0.903077	0.89543	0.891374	0.882634	0.909166	0.905149	0.916299
GSE17721_0.5H_VS_8H_PAM3CSK4_BMDC_DN	0.803214	0.845697	0.851473	0.845259	0.836657	0.809369	0.849543	0.812355	0.853239	0.834887	0.802397	0.83304	0.854641	0.834597	0.844347	0.836679	0.837088	0.806426	0.839682	0.847561	0.840441	0.842754	0.85972	0.84855	0.837422	0.859923	0.849534	0.843101	0.843823	0.834747	0.842574	0.832789	0.832689	0.850064	0.832055	0.838866	0.848878	0.797972	0.830924	0.84055	0.827793	0.859222	0.838415	0.849614	0.871512	0.831977	0.845971	0.846464	0.842559
GSE17721_0.5H_VS_24H_PAM3CSK4_BMDC_UP	0.875963	0.90972	0.912768	0.907359	0.899691	0.875272	0.913966	0.878435	0.88937	0.900305	0.854222	0.893787	0.91029	0.893351	0.900449	0.897092	0.899287	0.873173	0.90416	0.89953	0.894906	0.902601	0.909085	0.909686	0.90192	0.914627	0.909762	0.906689	0.910317	0.896578	0.901942	0.889412	0.888144	0.90217	0.889274	0.899939	0.911152	0.873726	0.893044	0.899083	0.902392	0.911985	0.891887	0.908206	0.903427	0.892568	0.904083	0.906923	0.915872
GSE17721_0.5H_VS_24H_PAM3CSK4_BMDC_DN	0.889471	0.895469	0.905117	0.899908	0.896744	0.868741	0.904811	0.87147	0.906948	0.887337	0.855778	0.895063	0.917078	0.891537	0.896815	0.89055	0.900402	0.877383	0.903644	0.896742	0.90177	0.902743	0.912138	0.901874	0.892139	0.907461	0.904395	0.9038	0.902539	0.892687	0.902268	0.887549	0.884265	0.907823	0.889771	0.897084	0.90645	0.855295	0.890646	0.894306	0.885729	0.906592	0.89147	0.90384	0.913338	0.895367	0.899009	0.904043	0.901365
GSE17721_ALL_VS_24H_PAM3CSK4_BMDC_UP	0.845478	0.912615	0.919424	0.912642	0.912015	0.861903	0.910907	0.869639	0.866088	0.882348	0.835799	0.892001	0.892977	0.872298	0.892449	0.869864	0.898121	0.824807	0.91087	0.907612	0.883348	0.891207	0.907046	0.892187	0.90301	0.908461	0.914085	0.891261	0.906493	0.906589	0.903832	0.865258	0.881735	0.900828	0.866148	0.891002	0.907852	0.830732	0.862977	0.880708	0.914977	0.928157	0.900049	0.901133	0.909814	0.877561	0.907495	0.90566	0.928635
GSE17721_ALL_VS_24H_PAM3CSK4_BMDC_DN	0.855827	0.893749	0.901678	0.898626	0.886456	0.862954	0.890268	0.831705	0.873773	0.865589	0.831498	0.875957	0.891085	0.846156	0.871811	0.867932	0.873426	0.854006	0.887552	0.885482	0.864056	0.878835	0.880617	0.882693	0.876529	0.911486	0.886084	0.894598	0.888332	0.889215	0.879517	0.852899	0.8477	0.886359	0.862042	0.882642	0.908751	0.83063	0.87661	0.875133	0.895048	0.891117	0.881186	0.880388	0.898544	0.85676	0.885522	0.8793	0.897042
GSE17721_12H_VS_24H_PAM3CSK4_BMDC_UP	0.853338	0.894968	0.894851	0.898734	0.893399	0.85382	0.885736	0.847764	0.864886	0.853789	0.819212	0.875244	0.893371	0.868804	0.869838	0.872674	0.87537	0.833492	0.896205	0.891605	0.887253	0.874304	0.890583	0.896562	0.868499	0.902951	0.895394	0.883639	0.890762	0.880521	0.881112	0.858043	0.880179	0.897044	0.864503	0.890904	0.900511	0.822894	0.868311	0.872996	0.888967	0.905841	0.875236	0.890236	0.902395	0.859093	0.886863	0.898199	0.910801
GSE17721_12H_VS_24H_PAM3CSK4_BMDC_DN	0.864813	0.893908	0.902126	0.901054	0.891349	0.868738	0.897405	0.882538	0.871146	0.854615	0.857116	0.871251	0.874127	0.852489	0.874254	0.867391	0.874665	0.86375	0.888303	0.891413	0.85799	0.873575	0.88019	0.870551	0.886573	0.90292	0.890529	0.876866	0.878016	0.902898	0.876884	0.863899	0.85651	0.875835	0.855729	0.856472	0.896765	0.829049	0.87127	0.870601	0.903123	0.896854	0.88211	0.876738	0.881531	0.850657	0.896584	0.888611	0.894836
GSE17721_0.5H_VS_12H_CPG_BMDC_UP	0.921157	0.952664	0.954422	0.954431	0.949606	0.933677	0.950348	0.93324	0.926098	0.933161	0.921498	0.941533	0.950224	0.9334	0.942955	0.944615	0.938635	0.927847	0.954418	0.940834	0.934596	0.949064	0.939077	0.94523	0.948941	0.951818	0.952488	0.945491	0.951659	0.950613	0.951406	0.93437	0.934413	0.943585	0.920594	0.943243	0.94972	0.945574	0.946368	0.943546	0.956097	0.948049	0.950312	0.943863	0.947488	0.930986	0.943045	0.942045	0.954958
GSE17721_0.5H_VS_12H_CPG_BMDC_DN	0.803769	0.888606	0.899109	0.903043	0.894325	0.830946	0.890246	0.867406	0.875464	0.865031	0.777936	0.871171	0.88708	0.866717	0.865317	0.870734	0.870043	0.806915	0.898693	0.887116	0.894092	0.869261	0.890812	0.896758	0.873583	0.892599	0.888041	0.885108	0.882878	0.894222	0.878783	0.873001	0.872662	0.89758	0.861225	0.889306	0.890552	0.802148	0.871968	0.857957	0.886258	0.907756	0.87485	0.887295	0.897513	0.858415	0.886035	0.895152	0.912906
GSE17721_0.5H_VS_4H_CPG_BMDC_UP	0.909786	0.942646	0.934103	0.943021	0.932896	0.911588	0.937213	0.950568	0.931644	0.935088	0.908499	0.929437	0.939316	0.929691	0.926345	0.935519	0.931584	0.917884	0.938965	0.928759	0.936743	0.939631	0.936971	0.948983	0.937815	0.938456	0.940508	0.93306	0.937465	0.941333	0.93864	0.931438	0.928899	0.938599	0.924422	0.932479	0.940325	0.91076	0.929376	0.945235	0.944637	0.941505	0.939201	0.93579	0.938506	0.927208	0.932345	0.938018	0.947265
GSE17721_0.5H_VS_4H_CPG_BMDC_DN	0.775777	0.855588	0.854887	0.864128	0.854567	0.801156	0.85897	0.847635	0.83369	0.834502	0.759086	0.832649	0.85253	0.825164	0.838355	0.83968	0.842607	0.770803	0.858026	0.853702	0.85569	0.855472	0.863034	0.858966	0.841464	0.87976	0.851553	0.85092	0.859835	0.870923	0.838919	0.842172	0.83927	0.865285	0.825215	0.834944	0.85753	0.761274	0.830915	0.826225	0.856729	0.888971	0.843235	0.863398	0.863975	0.831631	0.858788	0.863429	0.869995
GSE17721_0.5H_VS_8H_CPG_BMDC_UP	0.934021	0.963714	0.962223	0.963003	0.961304	0.943504	0.962621	0.94669	0.942428	0.950352	0.933728	0.955425	0.960107	0.947616	0.95648	0.95528	0.954919	0.939833	0.969156	0.952276	0.952472	0.959564	0.948271	0.961177	0.96727	0.955995	0.968063	0.953982	0.958755	0.95674	0.963674	0.947628	0.948275	0.95261	0.943781	0.956463	0.961525	0.951492	0.958894	0.958379	0.971676	0.954621	0.963725	0.954966	0.950885	0.946844	0.957692	0.955408	0.971803
GSE17721_0.5H_VS_8H_CPG_BMDC_DN	0.827286	0.877991	0.878858	0.876316	0.873581	0.825677	0.875042	0.858333	0.854843	0.859332	0.802309	0.857766	0.871719	0.854595	0.854762	0.856339	0.856475	0.819511	0.882689	0.857756	0.878368	0.869367	0.883218	0.885974	0.855184	0.880901	0.86852	0.866012	0.874934	0.877345	0.864095	0.856826	0.863956	0.886203	0.847036	0.862979	0.873476	0.78312	0.846819	0.851242	0.853759	0.892165	0.861726	0.878513	0.890321	0.846894	0.873666	0.881052	0.884845
GSE17721_0.5H_VS_24H_CPG_BMDC_UP	0.834153	0.914648	0.927067	0.931751	0.916096	0.878755	0.911595	0.911836	0.872886	0.884191	0.84098	0.893263	0.90625	0.879412	0.893258	0.886431	0.899226	0.854224	0.913553	0.903431	0.900098	0.904299	0.904915	0.900757	0.901941	0.92073	0.911472	0.898242	0.913749	0.933008	0.91331	0.882473	0.896079	0.906377	0.862522	0.897076	0.913144	0.86835	0.890445	0.889274	0.934487	0.915879	0.915187	0.894033	0.905465	0.879627	0.903889	0.910034	0.936312
GSE17721_0.5H_VS_24H_CPG_BMDC_DN	0.748943	0.868473	0.882859	0.88388	0.86266	0.782002	0.869485	0.839484	0.837194	0.833253	0.735035	0.848477	0.857464	0.831091	0.835423	0.853922	0.840471	0.763135	0.869258	0.864177	0.863035	0.84544	0.872678	0.866081	0.842387	0.892417	0.861794	0.861406	0.856668	0.883927	0.852396	0.835292	0.832658	0.872445	0.81846	0.850784	0.863326	0.746073	0.826665	0.82493	0.867381	0.897487	0.857901	0.867029	0.872188	0.830753	0.865651	0.865274	0.886352
GSE17721_4_VS_24H_CPG_BMDC_UP	0.680775	0.782007	0.77071	0.774389	0.764987	0.717395	0.762489	0.707431	0.743106	0.718256	0.706903	0.743676	0.762371	0.740302	0.745654	0.757523	0.757969	0.667898	0.759983	0.784424	0.743128	0.76534	0.782854	0.748164	0.751182	0.786396	0.759503	0.766439	0.771372	0.756497	0.763968	0.744681	0.757212	0.77442	0.730485	0.762811	0.782109	0.692709	0.745996	0.756946	0.785277	0.782989	0.746574	0.757693	0.768684	0.7329	0.77731	0.764986	0.766499
GSE17721_4_VS_24H_CPG_BMDC_DN	0.893173	0.909506	0.918232	0.914097	0.91365	0.905714	0.91301	0.898287	0.912914	0.900566	0.880323	0.90935	0.911766	0.904967	0.898618	0.920082	0.90804	0.893498	0.918822	0.923092	0.913801	0.909662	0.906613	0.921249	0.912414	0.913151	0.915428	0.908448	0.916672	0.915292	0.916125	0.898762	0.894261	0.919867	0.892682	0.910118	0.918751	0.868309	0.910519	0.912002	0.916411	0.923307	0.905527	0.915457	0.910215	0.90497	0.914926	0.919795	0.925052
GSE17721_12H_VS_24H_CPG_BMDC_UP	0.724776	0.807193	0.814074	0.816837	0.800265	0.759094	0.810991	0.735415	0.783577	0.787681	0.724713	0.774518	0.803744	0.767467	0.793995	0.772181	0.803295	0.715542	0.799088	0.800119	0.787343	0.813159	0.832797	0.797654	0.785069	0.81833	0.812231	0.79709	0.80776	0.780938	0.787963	0.779974	0.787112	0.814195	0.776501	0.804527	0.802521	0.74499	0.788038	0.784061	0.809129	0.816433	0.792449	0.805272	0.8098	0.785482	0.817784	0.804585	0.809298
GSE17721_12H_VS_24H_CPG_BMDC_DN	0.898952	0.910066	0.91397	0.908266	0.901312	0.886695	0.91298	0.870083	0.905768	0.908363	0.882152	0.90629	0.915282	0.90853	0.911268	0.911418	0.899773	0.889994	0.905639	0.909722	0.90344	0.918056	0.91394	0.914064	0.913983	0.91415	0.913398	0.906023	0.912372	0.899535	0.915374	0.887984	0.901079	0.917583	0.902236	0.908269	0.911589	0.877556	0.903603	0.925629	0.899841	0.914239	0.902715	0.909606	0.913316	0.898776	0.908442	0.914594	0.909784
GSE17721_0.5H_VS_12H_GARDIQUIMOD_BMDC_UP	0.907917	0.935598	0.936136	0.943698	0.93755	0.906627	0.937335	0.927444	0.931747	0.920716	0.909773	0.925447	0.931445	0.923575	0.929489	0.916	0.925381	0.906027	0.940625	0.92621	0.931444	0.926319	0.927276	0.941296	0.924581	0.930655	0.939415	0.932649	0.92449	0.938257	0.932408	0.917974	0.923719	0.924209	0.926054	0.934101	0.942842	0.914674	0.929086	0.936925	0.942489	0.924734	0.928985	0.918725	0.938878	0.904094	0.925369	0.929822	0.944716
GSE17721_0.5H_VS_12H_GARDIQUIMOD_BMDC_DN	0.850478	0.873405	0.871679	0.873824	0.864597	0.845612	0.871431	0.85307	0.865966	0.855284	0.825938	0.860191	0.873098	0.859916	0.858859	0.866593	0.86311	0.849815	0.879857	0.870541	0.871188	0.869084	0.884944	0.880428	0.864137	0.886946	0.874588	0.867486	0.875856	0.863055	0.868064	0.868278	0.857501	0.88644	0.857072	0.861512	0.878695	0.804847	0.85571	0.856494	0.862636	0.891938	0.862558	0.880993	0.889358	0.85164	0.874482	0.881101	0.877672
GSE17721_0.5H_VS_4H_GARDIQUIMOD_BMDC_UP	0.904672	0.912922	0.914809	0.909525	0.901057	0.906537	0.91454	0.896609	0.891964	0.910579	0.910896	0.904164	0.913619	0.892095	0.912492	0.900568	0.898889	0.90191	0.906711	0.903963	0.897096	0.907994	0.903495	0.909526	0.902259	0.912291	0.906628	0.918265	0.914388	0.908422	0.907297	0.891708	0.892187	0.904869	0.892878	0.898252	0.916023	0.895427	0.915713	0.904897	0.915223	0.908851	0.910882	0.901049	0.901316	0.896697	0.910476	0.903117	0.908389
GSE17721_0.5H_VS_4H_GARDIQUIMOD_BMDC_DN	0.813175	0.85496	0.871822	0.862633	0.854572	0.822546	0.862689	0.835465	0.856523	0.844692	0.789191	0.842896	0.862482	0.838589	0.857824	0.84802	0.846204	0.799072	0.866037	0.867818	0.849542	0.856192	0.867489	0.84775	0.849451	0.884223	0.863841	0.862548	0.853229	0.852029	0.841057	0.849142	0.834694	0.867211	0.842318	0.850516	0.857526	0.77655	0.839736	0.839631	0.849444	0.887447	0.832793	0.870978	0.880891	0.85673	0.87007	0.870839	0.859879
GSE17721_0.5H_VS_8H_GARDIQUIMOD_BMDC_UP	0.944659	0.958452	0.956693	0.961829	0.953565	0.947395	0.956747	0.948604	0.948835	0.945885	0.945246	0.949255	0.949353	0.946637	0.954916	0.946153	0.947407	0.948066	0.961089	0.951089	0.946219	0.955692	0.947058	0.958443	0.953719	0.954656	0.96325	0.949165	0.948062	0.962435	0.954245	0.943624	0.943139	0.950284	0.943251	0.947971	0.961827	0.94793	0.948639	0.961635	0.967399	0.95103	0.956862	0.947718	0.955867	0.930167	0.948938	0.956583	0.961288
GSE17721_0.5H_VS_8H_GARDIQUIMOD_BMDC_DN	0.848986	0.884976	0.883035	0.887671	0.890675	0.866881	0.889565	0.859902	0.882722	0.863043	0.846719	0.877461	0.884849	0.878876	0.880583	0.880807	0.87675	0.857303	0.89768	0.890578	0.883501	0.884559	0.894314	0.896192	0.881791	0.892415	0.887417	0.878492	0.886927	0.87541	0.878792	0.880038	0.863691	0.89111	0.882324	0.877367	0.89011	0.824102	0.870929	0.871917	0.876173	0.907322	0.877611	0.891762	0.909319	0.869864	0.885859	0.894025	0.890748
GSE17721_0.5H_VS_24H_GARDIQUIMOD_BMDC_UP	0.895918	0.934569	0.932545	0.93811	0.932229	0.909476	0.938476	0.918417	0.923587	0.930431	0.908716	0.936099	0.93008	0.934715	0.931297	0.93458	0.932767	0.911936	0.937222	0.920714	0.93578	0.933231	0.924574	0.935525	0.927671	0.92183	0.939837	0.932747	0.935799	0.932737	0.94117	0.929649	0.930777	0.929634	0.930133	0.934358	0.939463	0.923114	0.931991	0.935401	0.942582	0.930636	0.935525	0.928027	0.919701	0.925867	0.928652	0.939205	0.940387
GSE17721_0.5H_VS_24H_GARDIQUIMOD_BMDC_DN	0.882901	0.902556	0.906612	0.906637	0.898077	0.875825	0.906668	0.891323	0.902785	0.89314	0.856402	0.89029	0.919084	0.897372	0.899398	0.895962	0.901302	0.87043	0.908232	0.897868	0.905921	0.910132	0.920034	0.913424	0.902914	0.920731	0.902576	0.903682	0.910384	0.899967	0.899984	0.895453	0.892785	0.922189	0.889052	0.898524	0.90903	0.848494	0.90306	0.900848	0.890496	0.914741	0.899829	0.915048	0.921875	0.905171	0.906014	0.904937	0.907845
GSE17721_4_VS_24H_GARDIQUIMOD_BMDC_UP	0.815529	0.876504	0.884053	0.875198	0.880199	0.845263	0.880202	0.832443	0.853451	0.864137	0.814669	0.861595	0.868989	0.845913	0.868964	0.850579	0.864004	0.806113	0.884394	0.874657	0.864154	0.872109	0.868811	0.862508	0.864328	0.863965	0.883693	0.873278	0.876381	0.867022	0.869778	0.847112	0.850967	0.871036	0.852801	0.86963	0.883576	0.822773	0.85428	0.853062	0.881715	0.886462	0.869365	0.864387	0.878403	0.834773	0.878413	0.870065	0.885905
GSE17721_4_VS_24H_GARDIQUIMOD_BMDC_DN	0.919472	0.92988	0.931617	0.928905	0.92544	0.907491	0.932936	0.921664	0.929759	0.928506	0.905334	0.923322	0.938489	0.925681	0.931778	0.937805	0.925719	0.915161	0.930037	0.926281	0.928302	0.935154	0.935872	0.937353	0.932756	0.927835	0.927467	0.932097	0.934884	0.923927	0.932455	0.91563	0.917142	0.940385	0.91534	0.920948	0.92813	0.901523	0.927298	0.926505	0.928009	0.932506	0.930263	0.932743	0.934354	0.931097	0.932509	0.933256	0.935652
GSE17721_12H_VS_24H_GARDIQUIMOD_BMDC_UP	0.731854	0.827778	0.819456	0.833728	0.827549	0.780073	0.820314	0.824993	0.811849	0.809147	0.741322	0.807454	0.818003	0.824023	0.807129	0.805157	0.813996	0.728931	0.839663	0.816596	0.840022	0.819419	0.829565	0.839097	0.808053	0.827403	0.826101	0.82208	0.829693	0.843615	0.82715	0.825459	0.827962	0.840533	0.805021	0.839402	0.823704	0.782016	0.808299	0.814519	0.830724	0.839722	0.820155	0.827995	0.840964	0.801142	0.809446	0.832454	0.854515
GSE17721_12H_VS_24H_GARDIQUIMOD_BMDC_DN	0.89751	0.907514	0.912411	0.903319	0.895585	0.895489	0.903792	0.887852	0.89741	0.896502	0.896286	0.889118	0.910293	0.895416	0.901078	0.897638	0.891943	0.90428	0.911457	0.891741	0.897603	0.907532	0.89946	0.906106	0.900516	0.903359	0.907127	0.903896	0.89979	0.893383	0.903494	0.888576	0.89268	0.898096	0.885567	0.890225	0.908245	0.889245	0.908365	0.90929	0.909713	0.905149	0.906869	0.899581	0.900418	0.891784	0.902087	0.896255	0.904954
GSE17974_0H_VS_0.5H_IN_VITRO_ACT_CD4_TCELL_UP	0.614447	0.655126	0.648587	0.65287	0.64452	0.629963	0.650914	0.597712	0.606962	0.633143	0.634108	0.64722	0.617617	0.600537	0.627849	0.605171	0.63673	0.642836	0.640808	0.633543	0.621118	0.639652	0.614883	0.624961	0.641111	0.624741	0.645979	0.633528	0.637388	0.617641	0.639114	0.622073	0.639798	0.6262	0.615255	0.622571	0.641433	0.627034	0.613312	0.619394	0.647627	0.646696	0.652223	0.624798	0.610813	0.617175	0.65373	0.619997	0.645954
GSE17974_0H_VS_0.5H_IN_VITRO_ACT_CD4_TCELL_DN	0.670595	0.705407	0.726926	0.699534	0.697309	0.695826	0.691962	0.662832	0.698832	0.677523	0.660706	0.687595	0.694289	0.687475	0.715087	0.69515	0.673315	0.644936	0.692131	0.708315	0.693138	0.692745	0.709274	0.68952	0.678429	0.720347	0.695352	0.70078	0.692919	0.7142	0.686943	0.669417	0.690416	0.705737	0.672468	0.712704	0.722295	0.64896	0.687954	0.696079	0.71248	0.721213	0.67813	0.692015	0.725817	0.664728	0.704769	0.711279	0.717641
GSE17974_0H_VS_1H_IN_VITRO_ACT_CD4_TCELL_UP	0.767526	0.789481	0.802206	0.807281	0.802744	0.789693	0.786787	0.814603	0.776773	0.78656	0.765456	0.783436	0.772731	0.780028	0.783024	0.766103	0.78759	0.786527	0.793147	0.77823	0.795682	0.779694	0.766114	0.779875	0.792486	0.770717	0.775262	0.776647	0.790248	0.813645	0.798611	0.788131	0.814752	0.7809	0.780287	0.788708	0.779947	0.777281	0.785373	0.778163	0.813116	0.770412	0.798807	0.752109	0.746773	0.776381	0.778022	0.784071	0.795869
GSE17974_0H_VS_1H_IN_VITRO_ACT_CD4_TCELL_DN	0.813198	0.846666	0.872086	0.854287	0.850515	0.831587	0.843425	0.850545	0.83331	0.830384	0.795998	0.843372	0.85318	0.820282	0.842929	0.848463	0.827517	0.811348	0.846135	0.854631	0.848325	0.832608	0.864094	0.852098	0.825344	0.866077	0.841927	0.858287	0.850471	0.88358	0.835813	0.819164	0.843675	0.865858	0.826813	0.844713	0.862543	0.795867	0.83625	0.832939	0.867738	0.858889	0.824803	0.841427	0.867077	0.835244	0.844554	0.865248	0.867398
GSE17974_0H_VS_2H_IN_VITRO_ACT_CD4_TCELL_UP	0.80168	0.82781	0.840061	0.837449	0.836284	0.816751	0.829544	0.864652	0.809639	0.823987	0.807045	0.818518	0.819317	0.816238	0.827189	0.812123	0.826781	0.824522	0.835604	0.821555	0.82619	0.824664	0.826799	0.820893	0.833913	0.833383	0.818614	0.818997	0.817529	0.858384	0.831371	0.821139	0.82341	0.827637	0.81793	0.816574	0.822658	0.78968	0.819317	0.820063	0.855905	0.828785	0.830459	0.811385	0.811708	0.827482	0.836814	0.835954	0.832425
GSE17974_0H_VS_2H_IN_VITRO_ACT_CD4_TCELL_DN	0.811407	0.834528	0.858037	0.835817	0.826127	0.808132	0.836769	0.819236	0.840789	0.824364	0.783063	0.839984	0.846478	0.821672	0.837551	0.828677	0.821716	0.797585	0.832576	0.84001	0.833466	0.831383	0.84835	0.84605	0.824632	0.858248	0.840462	0.842275	0.838879	0.849025	0.829118	0.820415	0.826972	0.84714	0.821819	0.835578	0.85178	0.788936	0.83941	0.835696	0.835567	0.847364	0.815474	0.840446	0.860457	0.826647	0.838015	0.839238	0.842429
GSE17974_0H_VS_4H_IN_VITRO_ACT_CD4_TCELL_UP	0.775234	0.808018	0.81357	0.821069	0.811737	0.802178	0.804606	0.821481	0.786399	0.796428	0.77269	0.792603	0.799398	0.792068	0.803425	0.790368	0.795745	0.802276	0.806014	0.804009	0.797613	0.800605	0.798568	0.800863	0.805805	0.807089	0.795956	0.789355	0.809111	0.830779	0.802403	0.795753	0.787542	0.801001	0.782713	0.784911	0.799715	0.763732	0.778997	0.778983	0.825928	0.810847	0.807743	0.79616	0.784534	0.792913	0.811857	0.810755	0.811557
GSE17974_0H_VS_4H_IN_VITRO_ACT_CD4_TCELL_DN	0.81864	0.851728	0.865007	0.852679	0.849905	0.822291	0.841506	0.844092	0.835687	0.819858	0.80784	0.844097	0.846811	0.817612	0.836449	0.827154	0.824108	0.798486	0.853406	0.847134	0.840643	0.834883	0.848015	0.855497	0.838177	0.858377	0.851127	0.850074	0.843515	0.868485	0.8395	0.818858	0.837928	0.846455	0.829904	0.846802	0.860056	0.822089	0.844602	0.851761	0.865224	0.850973	0.825224	0.839996	0.860437	0.820826	0.841868	0.848017	0.859607
GSE17974_0H_VS_6H_IN_VITRO_ACT_CD4_TCELL_UP	0.797764	0.814323	0.831036	0.827181	0.827109	0.810227	0.810915	0.83458	0.799475	0.804529	0.794525	0.807137	0.809704	0.80637	0.814776	0.804628	0.81281	0.792755	0.815642	0.832378	0.804232	0.807333	0.8203	0.808716	0.822159	0.835871	0.815848	0.806502	0.817779	0.852208	0.800275	0.795636	0.78361	0.82585	0.787063	0.807285	0.819107	0.745555	0.785471	0.802619	0.844924	0.842916	0.807975	0.811797	0.805563	0.818285	0.830976	0.833013	0.839565
GSE17974_0H_VS_6H_IN_VITRO_ACT_CD4_TCELL_DN	0.883326	0.898428	0.910001	0.898528	0.890523	0.880684	0.895661	0.885059	0.899159	0.890691	0.878837	0.902283	0.907925	0.886626	0.905886	0.900995	0.885976	0.874479	0.896578	0.897974	0.893159	0.897541	0.901537	0.916788	0.890056	0.913078	0.90304	0.903022	0.899587	0.900729	0.90369	0.881175	0.892934	0.896032	0.892422	0.901737	0.911408	0.903757	0.907293	0.913981	0.905292	0.896565	0.885728	0.900359	0.920225	0.876634	0.891451	0.896018	0.903239
GSE17974_0H_VS_12H_IN_VITRO_ACT_CD4_TCELL_UP	0.779604	0.799226	0.812549	0.816352	0.818067	0.793538	0.803044	0.836197	0.783116	0.787919	0.774443	0.784113	0.793886	0.790962	0.798068	0.788935	0.792942	0.783496	0.80422	0.806285	0.791027	0.784936	0.800246	0.784473	0.801014	0.814708	0.796393	0.805664	0.800225	0.837755	0.788364	0.792101	0.775935	0.808447	0.776658	0.776479	0.803127	0.730549	0.767954	0.784037	0.828921	0.822026	0.78493	0.792914	0.799667	0.794516	0.814735	0.823095	0.820161
GSE17974_0H_VS_12H_IN_VITRO_ACT_CD4_TCELL_DN	0.880248	0.891024	0.907308	0.903084	0.887353	0.878057	0.892601	0.888752	0.895184	0.888881	0.879798	0.894422	0.899019	0.884841	0.900371	0.894247	0.879105	0.884866	0.898227	0.884911	0.88428	0.891531	0.890495	0.914739	0.887033	0.901254	0.898917	0.896977	0.888986	0.897677	0.900369	0.871795	0.894957	0.886371	0.891408	0.892093	0.902572	0.918053	0.907455	0.91943	0.903271	0.887403	0.891492	0.890765	0.905892	0.871576	0.880739	0.889383	0.897855
GSE17974_0H_VS_24H_IN_VITRO_ACT_CD4_TCELL_UP	0.755598	0.789688	0.818931	0.812639	0.816111	0.77427	0.79663	0.838131	0.763411	0.76927	0.734661	0.784267	0.778936	0.776454	0.788994	0.776007	0.787328	0.743252	0.793497	0.813439	0.785856	0.767424	0.788619	0.772402	0.799353	0.805576	0.791132	0.788756	0.784129	0.844568	0.7691	0.780171	0.756936	0.793284	0.767577	0.774212	0.802301	0.703052	0.751178	0.76473	0.835357	0.814544	0.785256	0.77927	0.786512	0.77549	0.810649	0.814188	0.811962
GSE17974_0H_VS_24H_IN_VITRO_ACT_CD4_TCELL_DN	0.762306	0.833467	0.824223	0.836973	0.814785	0.766717	0.819677	0.819711	0.834886	0.82095	0.777466	0.820072	0.839653	0.818495	0.834224	0.829194	0.806161	0.773642	0.818088	0.786543	0.832777	0.830635	0.833699	0.862649	0.789664	0.820729	0.837298	0.840001	0.83969	0.835021	0.848227	0.799213	0.852899	0.830974	0.833422	0.852904	0.844803	0.862566	0.84836	0.87817	0.841728	0.794257	0.820094	0.816315	0.862915	0.800617	0.79264	0.830308	0.833272
GSE17974_0H_VS_48H_IN_VITRO_ACT_CD4_TCELL_UP	0.818604	0.808249	0.828195	0.826488	0.819529	0.821952	0.813215	0.836743	0.804723	0.795846	0.772444	0.795045	0.803932	0.792934	0.809662	0.808751	0.802872	0.795512	0.812891	0.841999	0.794674	0.798315	0.816432	0.789139	0.819032	0.839276	0.806223	0.804143	0.799518	0.837129	0.782866	0.794993	0.764808	0.818312	0.78534	0.78225	0.820964	0.713792	0.776643	0.792933	0.824047	0.844607	0.795571	0.808966	0.824549	0.812157	0.833157	0.823946	0.814211
GSE17974_0H_VS_48H_IN_VITRO_ACT_CD4_TCELL_DN	0.830442	0.864946	0.864457	0.868295	0.856038	0.818453	0.864334	0.859819	0.876158	0.866503	0.835385	0.859038	0.88037	0.869589	0.864431	0.86472	0.847245	0.841094	0.866988	0.832268	0.871749	0.867954	0.876817	0.894363	0.849564	0.865762	0.862084	0.869807	0.864357	0.861976	0.882828	0.856582	0.875819	0.867953	0.867099	0.866082	0.868822	0.879365	0.878644	0.897459	0.866405	0.84778	0.86144	0.866347	0.88079	0.851838	0.843545	0.870126	0.866309
GSE17974_0H_VS_72H_IN_VITRO_ACT_CD4_TCELL_UP	0.815513	0.811521	0.836517	0.827291	0.833233	0.828062	0.816358	0.846288	0.801862	0.800165	0.787761	0.809442	0.812494	0.809091	0.822593	0.808537	0.814473	0.78379	0.815314	0.841598	0.807421	0.793908	0.813552	0.805461	0.821156	0.828049	0.808842	0.812702	0.808121	0.844529	0.79132	0.799857	0.788388	0.821461	0.794356	0.804174	0.828265	0.745689	0.786885	0.805242	0.835906	0.84086	0.810561	0.811234	0.825453	0.805753	0.838625	0.831461	0.829411
GSE17974_0H_VS_72H_IN_VITRO_ACT_CD4_TCELL_DN	0.852789	0.889308	0.892093	0.899027	0.882128	0.84103	0.887676	0.883128	0.900423	0.892051	0.855198	0.888732	0.90481	0.898554	0.893198	0.880526	0.883945	0.854241	0.891689	0.862237	0.894026	0.900336	0.904204	0.919665	0.872366	0.89465	0.896109	0.894913	0.902334	0.89419	0.911342	0.887885	0.899068	0.894851	0.898542	0.898377	0.900353	0.904847	0.904919	0.921914	0.898616	0.878588	0.892514	0.881004	0.915653	0.875273	0.869717	0.900435	0.891745
GSE17974_CTRL_VS_ACT_IL4_AND_ANTI_IL12_0.5H_CD4_TCELL_UP	0.490985	0.549811	0.549872	0.536477	0.528095	0.530129	0.540376	0.469672	0.515849	0.512525	0.502372	0.524223	0.542174	0.486606	0.524798	0.512987	0.532361	0.4853	0.52869	0.557185	0.518271	0.522804	0.509379	0.511669	0.521385	0.529049	0.547287	0.53167	0.532886	0.504695	0.541385	0.49586	0.50436	0.540988	0.487761	0.516919	0.53227	0.507484	0.495374	0.511763	0.543876	0.545552	0.565953	0.535896	0.48389	0.492353	0.540154	0.529834	0.533682
GSE17974_CTRL_VS_ACT_IL4_AND_ANTI_IL12_0.5H_CD4_TCELL_DN	0.727874	0.754627	0.787653	0.758849	0.755634	0.73873	0.753837	0.75208	0.743096	0.742409	0.711541	0.744297	0.771277	0.72467	0.757035	0.755952	0.73688	0.707074	0.756242	0.759956	0.743954	0.752229	0.77641	0.75044	0.742205	0.765124	0.752521	0.758102	0.751682	0.779208	0.743083	0.72565	0.732211	0.774032	0.725915	0.742256	0.758592	0.677427	0.729367	0.729733	0.764436	0.784667	0.738377	0.759327	0.77212	0.734501	0.769898	0.782797	0.769159
GSE17974_CTRL_VS_ACT_IL4_AND_ANTI_IL12_1H_CD4_TCELL_UP	0.773941	0.782943	0.79098	0.797445	0.777145	0.788676	0.793042	0.746795	0.767926	0.778552	0.780779	0.783149	0.777123	0.769843	0.80119	0.763006	0.78759	0.787659	0.790598	0.782752	0.782614	0.776789	0.768393	0.783203	0.793302	0.768794	0.782901	0.772365	0.787158	0.763104	0.795355	0.77119	0.799418	0.766991	0.777787	0.779234	0.794029	0.771808	0.786441	0.783587	0.792016	0.779061	0.802947	0.775606	0.752709	0.760432	0.782914	0.781352	0.786399
GSE17974_CTRL_VS_ACT_IL4_AND_ANTI_IL12_1H_CD4_TCELL_DN	0.775142	0.800363	0.818574	0.800038	0.798445	0.776309	0.794848	0.796884	0.777925	0.786823	0.759673	0.788501	0.803019	0.775732	0.796738	0.790284	0.775547	0.770166	0.806087	0.79996	0.795144	0.786511	0.81374	0.790625	0.784036	0.817212	0.797855	0.808377	0.797524	0.832367	0.789849	0.769956	0.786278	0.816148	0.776015	0.783403	0.809827	0.744329	0.780121	0.778977	0.804519	0.816785	0.770736	0.788746	0.807873	0.781894	0.804675	0.806171	0.812306
GSE17974_CTRL_VS_ACT_IL4_AND_ANTI_IL12_2H_CD4_TCELL_UP	0.791802	0.817318	0.828879	0.834639	0.837214	0.820375	0.817908	0.860027	0.788197	0.804719	0.804355	0.812987	0.799805	0.80762	0.8151	0.801674	0.808602	0.802067	0.822836	0.827776	0.806512	0.803889	0.806742	0.812114	0.818796	0.81975	0.809547	0.81048	0.811097	0.853258	0.813537	0.805969	0.805084	0.819774	0.793063	0.808054	0.824539	0.792778	0.804872	0.814745	0.860667	0.822092	0.816756	0.796735	0.80428	0.79924	0.825319	0.821303	0.829112
GSE17974_CTRL_VS_ACT_IL4_AND_ANTI_IL12_2H_CD4_TCELL_DN	0.889187	0.894555	0.912358	0.893479	0.889117	0.873469	0.89723	0.877168	0.899064	0.8834	0.852135	0.891466	0.910783	0.882205	0.896247	0.887482	0.877701	0.865772	0.892555	0.898888	0.889948	0.896451	0.912462	0.908647	0.883722	0.91168	0.894432	0.895966	0.900791	0.898905	0.89122	0.884547	0.882006	0.90725	0.881507	0.891793	0.905865	0.857754	0.894787	0.894787	0.894547	0.90851	0.870678	0.898704	0.922381	0.887292	0.89646	0.904815	0.908202
GSE17974_CTRL_VS_ACT_IL4_AND_ANTI_IL12_4H_CD4_TCELL_UP	0.76287	0.785736	0.787222	0.789242	0.775445	0.765631	0.788305	0.796936	0.754667	0.760238	0.733314	0.767277	0.780719	0.768682	0.788233	0.757611	0.77739	0.766992	0.778572	0.785318	0.758997	0.778429	0.795804	0.768413	0.78205	0.798818	0.769604	0.777425	0.7754	0.798346	0.771714	0.756107	0.745548	0.789388	0.750394	0.754013	0.777131	0.722761	0.761519	0.7641	0.802788	0.801757	0.769446	0.777889	0.775758	0.777324	0.798194	0.79231	0.784374
GSE17974_CTRL_VS_ACT_IL4_AND_ANTI_IL12_4H_CD4_TCELL_DN	0.867565	0.871815	0.883531	0.871247	0.872152	0.858407	0.868693	0.861129	0.878136	0.858365	0.851248	0.870192	0.879628	0.863829	0.871376	0.86739	0.85961	0.848046	0.871632	0.881532	0.861419	0.870676	0.875488	0.896729	0.864707	0.885784	0.87842	0.873361	0.875492	0.88421	0.875368	0.854162	0.863417	0.877122	0.870468	0.874	0.888511	0.849743	0.879123	0.89213	0.881948	0.879699	0.855666	0.874615	0.901259	0.856189	0.866542	0.871639	0.87929
GSE17974_CTRL_VS_ACT_IL4_AND_ANTI_IL12_6H_CD4_TCELL_UP	0.751759	0.80955	0.819243	0.81676	0.812386	0.786883	0.796225	0.81706	0.777588	0.791059	0.743825	0.781487	0.804758	0.780934	0.802432	0.790381	0.795387	0.772176	0.799528	0.810313	0.787939	0.791629	0.817139	0.78768	0.801363	0.826493	0.799174	0.802353	0.795757	0.838604	0.78737	0.788573	0.769482	0.813952	0.779829	0.789577	0.806102	0.722253	0.774148	0.791226	0.83178	0.825305	0.797499	0.802591	0.803017	0.791415	0.817518	0.819353	0.811327
GSE17974_CTRL_VS_ACT_IL4_AND_ANTI_IL12_6H_CD4_TCELL_DN	0.759934	0.810773	0.80927	0.802699	0.794556	0.752021	0.79082	0.774626	0.786382	0.788385	0.741109	0.789308	0.819875	0.782163	0.794224	0.787366	0.781933	0.73669	0.796508	0.791159	0.79269	0.79741	0.807779	0.813839	0.780666	0.807826	0.801456	0.80417	0.799329	0.801707	0.787938	0.778023	0.789092	0.80453	0.785276	0.800358	0.805207	0.76822	0.797211	0.801278	0.808742	0.807935	0.78503	0.800784	0.815011	0.77137	0.795775	0.793994	0.805956
GSE17974_CTRL_VS_ACT_IL4_AND_ANTI_IL12_12H_CD4_TCELL_UP	0.761805	0.79837	0.814316	0.808948	0.807866	0.774715	0.799517	0.840868	0.783051	0.784324	0.734236	0.779031	0.803441	0.785552	0.793421	0.785495	0.793915	0.761976	0.798168	0.813095	0.799879	0.779963	0.810779	0.780779	0.801983	0.822119	0.786958	0.805131	0.789328	0.833987	0.776443	0.785856	0.762759	0.814177	0.77494	0.776318	0.791498	0.708732	0.769393	0.776715	0.821002	0.825973	0.787351	0.802709	0.804027	0.800625	0.822541	0.823425	0.811729
GSE17974_CTRL_VS_ACT_IL4_AND_ANTI_IL12_12H_CD4_TCELL_DN	0.8878	0.885298	0.895403	0.888006	0.883459	0.871902	0.885448	0.868896	0.89593	0.891446	0.877245	0.895752	0.900599	0.884687	0.901285	0.892727	0.8785	0.866854	0.886046	0.881524	0.879064	0.8949	0.888979	0.914931	0.876614	0.892374	0.889579	0.892845	0.896688	0.891357	0.89899	0.868592	0.891699	0.892355	0.891659	0.896996	0.899917	0.903006	0.909751	0.905552	0.89247	0.879417	0.88449	0.881972	0.907595	0.871253	0.874946	0.887057	0.891608
GSE17974_CTRL_VS_ACT_IL4_AND_ANTI_IL12_24H_CD4_TCELL_UP	0.816502	0.809478	0.828532	0.827342	0.831474	0.806591	0.816815	0.868398	0.800042	0.797533	0.77605	0.793513	0.809651	0.791299	0.808218	0.797484	0.804987	0.781125	0.817933	0.836941	0.797901	0.795989	0.825877	0.796163	0.820767	0.839983	0.805865	0.803314	0.803713	0.859951	0.790989	0.793789	0.76584	0.819815	0.786809	0.791304	0.814022	0.717269	0.769277	0.792149	0.83948	0.850488	0.800372	0.815481	0.821805	0.803553	0.834118	0.832818	0.835499
GSE17974_CTRL_VS_ACT_IL4_AND_ANTI_IL12_24H_CD4_TCELL_DN	0.864362	0.892387	0.891835	0.89042	0.877679	0.849462	0.88844	0.86617	0.896075	0.888896	0.875028	0.890188	0.902839	0.890714	0.895962	0.888357	0.879465	0.862059	0.890234	0.857537	0.889078	0.904862	0.887956	0.921464	0.875025	0.887945	0.898694	0.898336	0.892817	0.881975	0.912502	0.860054	0.89777	0.882862	0.894632	0.896574	0.90158	0.930283	0.910011	0.932323	0.899146	0.865355	0.887033	0.887099	0.912705	0.872357	0.866255	0.88519	0.888349
GSE17974_CTRL_VS_ACT_IL4_AND_ANTI_IL12_48H_CD4_TCELL_UP	0.784695	0.80254	0.817592	0.818308	0.829636	0.807807	0.809702	0.827555	0.785274	0.779315	0.741707	0.78888	0.806127	0.791851	0.792331	0.789021	0.80318	0.772554	0.807947	0.832292	0.806755	0.786769	0.819156	0.802025	0.811555	0.832398	0.803802	0.80411	0.796898	0.834664	0.784075	0.785547	0.767621	0.820594	0.782766	0.790354	0.816585	0.69925	0.763393	0.78161	0.827154	0.838665	0.789494	0.806041	0.825778	0.796796	0.824565	0.826376	0.826337
GSE17974_CTRL_VS_ACT_IL4_AND_ANTI_IL12_48H_CD4_TCELL_DN	0.873521	0.885597	0.887734	0.885882	0.880298	0.855169	0.882513	0.852961	0.90191	0.885767	0.872448	0.882346	0.901174	0.88762	0.891138	0.876324	0.872565	0.863434	0.884102	0.863597	0.887317	0.892908	0.886052	0.909186	0.865118	0.881736	0.889019	0.89034	0.894413	0.87864	0.901746	0.878815	0.889987	0.883833	0.891401	0.893694	0.90232	0.885828	0.898607	0.923182	0.88706	0.861296	0.88811	0.872772	0.906784	0.864184	0.86205	0.884328	0.887155
GSE17974_CTRL_VS_ACT_IL4_AND_ANTI_IL12_72H_CD4_TCELL_UP	0.826096	0.836153	0.853566	0.845267	0.846264	0.832213	0.84051	0.881389	0.821921	0.825485	0.78365	0.820151	0.826806	0.820619	0.840193	0.835683	0.82944	0.793201	0.83959	0.855274	0.834664	0.817659	0.842106	0.831906	0.842098	0.853862	0.834473	0.832473	0.832442	0.871316	0.822288	0.81468	0.805213	0.844821	0.812117	0.816696	0.838775	0.74116	0.800338	0.816592	0.852503	0.867559	0.818418	0.841992	0.856976	0.830826	0.861371	0.849453	0.856739
GSE17974_CTRL_VS_ACT_IL4_AND_ANTI_IL12_72H_CD4_TCELL_DN	0.871426	0.904222	0.895462	0.903116	0.891048	0.856743	0.8968	0.870962	0.909407	0.895789	0.853039	0.891652	0.912165	0.896356	0.89555	0.891344	0.891174	0.856966	0.904746	0.879615	0.893805	0.90897	0.909271	0.924103	0.891088	0.905821	0.905739	0.903388	0.908123	0.88737	0.913536	0.883628	0.891283	0.90563	0.903395	0.897018	0.915066	0.883655	0.906976	0.917915	0.898367	0.894356	0.894893	0.896049	0.923297	0.882313	0.883098	0.905582	0.904441
GSE17974_IL4_AND_ANTI_IL12_VS_UNTREATED_0.5H_ACT_CD4_TCELL_UP	0.691195	0.731847	0.72986	0.725313	0.703431	0.685439	0.724325	0.6794	0.692579	0.717097	0.702767	0.71031	0.719105	0.703723	0.714691	0.696477	0.70362	0.679104	0.706896	0.715174	0.704446	0.720197	0.71625	0.716216	0.70375	0.713356	0.724017	0.723265	0.715456	0.708544	0.714306	0.685484	0.714572	0.726541	0.692164	0.695069	0.726077	0.691726	0.698834	0.708375	0.734943	0.731486	0.705636	0.719334	0.716155	0.708446	0.730924	0.711366	0.717933
GSE17974_IL4_AND_ANTI_IL12_VS_UNTREATED_0.5H_ACT_CD4_TCELL_DN	0.419006	0.490683	0.47218	0.475544	0.451658	0.439891	0.477858	0.355127	0.470049	0.431367	0.406018	0.464178	0.460932	0.418607	0.46084	0.442879	0.453931	0.412897	0.451913	0.484747	0.446076	0.475037	0.480138	0.435789	0.429303	0.477097	0.484833	0.451471	0.477045	0.442226	0.448427	0.450202	0.442142	0.473904	0.455556	0.459072	0.493712	0.371291	0.450989	0.463864	0.467318	0.480586	0.455614	0.466948	0.46247	0.411434	0.459923	0.448598	0.456632
GSE17974_IL4_AND_ANTI_IL12_VS_UNTREATED_1H_ACT_CD4_TCELL_UP	0.485043	0.55726	0.550123	0.549194	0.557886	0.520228	0.541787	0.479944	0.519267	0.519188	0.490088	0.523821	0.541193	0.512788	0.532612	0.524883	0.537704	0.481014	0.540953	0.54361	0.537835	0.538427	0.554556	0.515784	0.548512	0.540371	0.553553	0.531327	0.535272	0.552173	0.529204	0.524001	0.519585	0.548452	0.521923	0.538208	0.546725	0.475012	0.507678	0.51926	0.547554	0.565258	0.540367	0.546628	0.527855	0.503401	0.541637	0.531913	0.539562
GSE17974_IL4_AND_ANTI_IL12_VS_UNTREATED_1H_ACT_CD4_TCELL_DN	0.457929	0.536483	0.53572	0.55133	0.513062	0.502434	0.531046	0.424122	0.486245	0.506645	0.48174	0.518117	0.513996	0.500334	0.536844	0.508565	0.516764	0.467613	0.506788	0.53067	0.496765	0.517985	0.537533	0.508898	0.509479	0.527843	0.533781	0.527142	0.523667	0.500553	0.524859	0.501482	0.515431	0.535861	0.501459	0.521057	0.536408	0.48547	0.52924	0.53403	0.539235	0.54073	0.537114	0.522074	0.522973	0.486631	0.525252	0.544029	0.537218
GSE17974_IL4_AND_ANTI_IL12_VS_UNTREATED_2H_ACT_CD4_TCELL_UP	0.656992	0.68439	0.684753	0.681274	0.67259	0.656123	0.673085	0.687046	0.664296	0.653298	0.622969	0.667104	0.67395	0.657903	0.671326	0.635078	0.673025	0.650061	0.678323	0.672798	0.65986	0.677914	0.685903	0.659556	0.665671	0.679964	0.683385	0.678108	0.681899	0.694059	0.677302	0.653317	0.666811	0.682004	0.658062	0.656465	0.675774	0.59195	0.657077	0.653982	0.686895	0.688318	0.661387	0.668039	0.686911	0.673445	0.689205	0.679846	0.680289
GSE17974_IL4_AND_ANTI_IL12_VS_UNTREATED_2H_ACT_CD4_TCELL_DN	0.518121	0.592706	0.620255	0.59729	0.586196	0.59466	0.58369	0.515145	0.573428	0.547979	0.540231	0.584519	0.598958	0.553975	0.57752	0.573545	0.579682	0.54671	0.5889	0.624072	0.578473	0.583142	0.58693	0.567019	0.583038	0.612612	0.59195	0.594936	0.587299	0.591814	0.565856	0.543152	0.539435	0.58979	0.558175	0.571516	0.600642	0.530744	0.56075	0.55255	0.606695	0.617126	0.576285	0.595211	0.592075	0.567595	0.612581	0.594883	0.59885
GSE17974_IL4_AND_ANTI_IL12_VS_UNTREATED_4H_ACT_CD4_TCELL_UP	0.754765	0.774404	0.789041	0.791348	0.781012	0.764336	0.778254	0.788459	0.760568	0.764341	0.746045	0.766916	0.775087	0.765845	0.766805	0.762215	0.769421	0.772914	0.790794	0.77223	0.766155	0.776814	0.775726	0.768454	0.773985	0.776154	0.78054	0.775913	0.773611	0.80032	0.769547	0.765617	0.756868	0.776269	0.762461	0.753725	0.773896	0.73086	0.75416	0.757992	0.79911	0.787261	0.784096	0.77427	0.758986	0.769955	0.77378	0.783613	0.787986
GSE17974_IL4_AND_ANTI_IL12_VS_UNTREATED_4H_ACT_CD4_TCELL_DN	0.457357	0.478498	0.493069	0.480651	0.455897	0.492316	0.481819	0.370632	0.472511	0.434491	0.422366	0.464236	0.483842	0.467539	0.476692	0.462801	0.463849	0.462759	0.475929	0.495727	0.45278	0.481213	0.50292	0.450259	0.459642	0.496173	0.488416	0.473567	0.470195	0.449905	0.448722	0.457211	0.453258	0.482558	0.452344	0.449925	0.506858	0.415544	0.468839	0.48105	0.473686	0.502328	0.466629	0.487794	0.502697	0.442813	0.474542	0.476623	0.476763
GSE17974_IL4_AND_ANTI_IL12_VS_UNTREATED_6H_ACT_CD4_TCELL_UP	0.568245	0.62467	0.635347	0.64205	0.622719	0.605628	0.621099	0.541458	0.596642	0.592584	0.568124	0.592693	0.611706	0.563563	0.612501	0.592354	0.609776	0.573844	0.613419	0.624488	0.589537	0.607669	0.642969	0.60047	0.597941	0.63888	0.633159	0.624986	0.609607	0.615584	0.598747	0.585181	0.580601	0.622581	0.597566	0.583142	0.639173	0.518871	0.576893	0.600304	0.633341	0.636015	0.607597	0.62667	0.622144	0.584199	0.630675	0.639476	0.621679
GSE17974_IL4_AND_ANTI_IL12_VS_UNTREATED_6H_ACT_CD4_TCELL_DN	0.679819	0.748958	0.757387	0.741715	0.738629	0.699986	0.751521	0.72145	0.737029	0.72218	0.663254	0.722986	0.761936	0.728279	0.735571	0.709754	0.732086	0.680214	0.74551	0.737507	0.74183	0.75307	0.773418	0.745455	0.723064	0.781378	0.753693	0.744112	0.7448	0.748176	0.725901	0.725789	0.72547	0.76964	0.718467	0.740108	0.746285	0.662568	0.72586	0.726908	0.741166	0.774227	0.721183	0.756183	0.783947	0.739891	0.750133	0.757263	0.765866
GSE17974_IL4_AND_ANTI_IL12_VS_UNTREATED_12H_ACT_CD4_TCELL_UP	0.736962	0.765036	0.772278	0.773106	0.769971	0.728678	0.768543	0.752335	0.774011	0.74931	0.707702	0.753176	0.782762	0.754705	0.75158	0.762807	0.76529	0.719728	0.769441	0.773648	0.773175	0.773879	0.793692	0.772017	0.758291	0.798864	0.772984	0.770936	0.768613	0.770079	0.755794	0.751154	0.728885	0.781281	0.758062	0.759089	0.774927	0.672345	0.741533	0.758529	0.761684	0.803753	0.757259	0.784759	0.802864	0.774521	0.771995	0.778691	0.781413
GSE17974_IL4_AND_ANTI_IL12_VS_UNTREATED_12H_ACT_CD4_TCELL_DN	0.522403	0.609175	0.639406	0.620948	0.601755	0.585346	0.626042	0.542661	0.562286	0.567672	0.521964	0.554508	0.607819	0.548775	0.603119	0.557237	0.587293	0.533486	0.607487	0.607167	0.570267	0.598959	0.617387	0.568978	0.589088	0.644756	0.622453	0.609772	0.603517	0.610767	0.593968	0.55614	0.574025	0.605232	0.548864	0.572198	0.616422	0.512378	0.579891	0.576865	0.640912	0.63345	0.592379	0.59879	0.594672	0.559356	0.628777	0.618285	0.627582
GSE17974_IL4_AND_ANTI_IL12_VS_UNTREATED_24H_ACT_CD4_TCELL_UP	0.498074	0.545886	0.577664	0.567906	0.543274	0.535397	0.55528	0.495838	0.52116	0.521089	0.502735	0.534559	0.553562	0.529458	0.549674	0.50985	0.550699	0.487947	0.543985	0.560899	0.534725	0.530626	0.555884	0.507514	0.559843	0.561041	0.566188	0.543016	0.552355	0.534147	0.532878	0.53001	0.523031	0.551424	0.509768	0.534578	0.558626	0.488613	0.511544	0.510317	0.575857	0.582245	0.555297	0.543406	0.535158	0.530552	0.552083	0.540273	0.569215
GSE17974_IL4_AND_ANTI_IL12_VS_UNTREATED_24H_ACT_CD4_TCELL_DN	0.505678	0.653726	0.648833	0.6532	0.625794	0.536149	0.651103	0.615119	0.599047	0.620375	0.494701	0.595859	0.617898	0.591687	0.632859	0.593944	0.630151	0.514316	0.651823	0.608191	0.642186	0.643682	0.648869	0.624232	0.61844	0.645282	0.624047	0.618648	0.640663	0.634528	0.614817	0.608611	0.664743	0.649638	0.592334	0.637172	0.632744	0.574206	0.609514	0.616484	0.640198	0.649994	0.625654	0.65077	0.64495	0.594525	0.64436	0.628319	0.665272
GSE17974_IL4_AND_ANTI_IL12_VS_UNTREATED_48H_ACT_CD4_TCELL_UP	0.698123	0.74631	0.768144	0.756955	0.745944	0.712681	0.750149	0.713351	0.726349	0.721414	0.654311	0.733316	0.744311	0.718342	0.727834	0.712625	0.746855	0.691484	0.72949	0.755605	0.73521	0.743567	0.749982	0.706512	0.746784	0.780207	0.749738	0.74238	0.752044	0.756616	0.711411	0.711987	0.703766	0.749776	0.705925	0.71849	0.765498	0.652908	0.715616	0.714993	0.759244	0.773699	0.736111	0.749367	0.745123	0.743379	0.748485	0.750522	0.761334
GSE17974_IL4_AND_ANTI_IL12_VS_UNTREATED_48H_ACT_CD4_TCELL_DN	0.590926	0.681553	0.705941	0.715671	0.682239	0.6221	0.696053	0.677315	0.634302	0.63814	0.568281	0.633911	0.65812	0.624551	0.661158	0.624028	0.666589	0.58495	0.68433	0.68404	0.655596	0.658439	0.684161	0.657557	0.66333	0.711181	0.681331	0.659853	0.674799	0.699198	0.652598	0.620448	0.664077	0.684172	0.622593	0.650047	0.685577	0.586836	0.636121	0.64424	0.692122	0.712266	0.654773	0.680858	0.670649	0.644242	0.689957	0.682382	0.702485
GSE17974_IL4_AND_ANTI_IL12_VS_UNTREATED_72H_ACT_CD4_TCELL_UP	0.609134	0.674383	0.685518	0.68404	0.646883	0.60365	0.666545	0.588775	0.654316	0.675301	0.571904	0.661037	0.673714	0.652136	0.669211	0.6637	0.675084	0.602454	0.658306	0.650983	0.647336	0.67477	0.692889	0.637215	0.678047	0.67871	0.686303	0.685269	0.679536	0.644366	0.648289	0.662356	0.638534	0.670605	0.647646	0.651689	0.670704	0.566231	0.641255	0.64638	0.667563	0.686439	0.674179	0.680815	0.646907	0.668721	0.694623	0.683159	0.660324
GSE17974_IL4_AND_ANTI_IL12_VS_UNTREATED_72H_ACT_CD4_TCELL_DN	0.685354	0.794947	0.815972	0.817553	0.801484	0.716556	0.790104	0.836222	0.752901	0.746762	0.672378	0.74427	0.786787	0.755843	0.757033	0.742621	0.766122	0.67262	0.788889	0.779399	0.784436	0.769333	0.807183	0.798892	0.773201	0.82799	0.787793	0.78881	0.792054	0.833072	0.764124	0.745868	0.765307	0.808979	0.74394	0.768691	0.796455	0.669842	0.75878	0.757439	0.806034	0.820545	0.754312	0.796019	0.812766	0.772187	0.797342	0.792242	0.821192
GSE17974_0.5H_VS_72H_UNTREATED_IN_VITRO_CD4_TCELL_UP	0.840038	0.82921	0.850511	0.836122	0.844775	0.857038	0.833785	0.876952	0.843422	0.839117	0.82134	0.833554	0.838002	0.834457	0.838855	0.845566	0.83536	0.830794	0.830768	0.855787	0.837007	0.820162	0.838969	0.830219	0.840518	0.843864	0.831765	0.845768	0.830272	0.856487	0.817261	0.834536	0.816748	0.843641	0.828197	0.824347	0.841905	0.781263	0.822435	0.825494	0.844331	0.848404	0.823527	0.836002	0.837621	0.838644	0.85425	0.849605	0.836316
GSE17974_0.5H_VS_72H_UNTREATED_IN_VITRO_CD4_TCELL_DN	0.860602	0.884013	0.887898	0.891776	0.885315	0.847982	0.882494	0.879032	0.887694	0.875345	0.868161	0.881005	0.896053	0.883413	0.880271	0.878333	0.872191	0.852184	0.890158	0.867043	0.883205	0.887071	0.892657	0.913805	0.873845	0.885309	0.887955	0.884598	0.880313	0.887413	0.896063	0.874112	0.88535	0.885257	0.889052	0.888775	0.892309	0.886703	0.892481	0.906734	0.890088	0.878296	0.881165	0.872956	0.903417	0.866002	0.869101	0.891925	0.890557
GSE17974_1H_VS_72H_UNTREATED_IN_VITRO_CD4_TCELL_UP	0.852047	0.864797	0.879432	0.869816	0.873914	0.85533	0.864484	0.887909	0.863576	0.848455	0.81962	0.851274	0.872725	0.859843	0.861972	0.87312	0.856914	0.821078	0.867457	0.88313	0.864127	0.852195	0.876049	0.872667	0.868637	0.881327	0.86866	0.869898	0.862125	0.890513	0.850599	0.852351	0.856315	0.881725	0.857797	0.861356	0.875844	0.795066	0.847648	0.863663	0.873529	0.893745	0.848552	0.870166	0.88523	0.868042	0.874892	0.882158	0.879331
GSE17974_1H_VS_72H_UNTREATED_IN_VITRO_CD4_TCELL_DN	0.900723	0.928554	0.923423	0.935099	0.92439	0.884823	0.924105	0.929408	0.936292	0.921221	0.903111	0.921386	0.938705	0.918835	0.9254	0.92668	0.919187	0.893782	0.929336	0.90329	0.925615	0.935144	0.935335	0.95224	0.914466	0.929313	0.931442	0.928705	0.928724	0.927722	0.941319	0.915151	0.927222	0.923988	0.930149	0.930103	0.936097	0.921951	0.929258	0.958575	0.935187	0.911485	0.924266	0.925448	0.949168	0.914474	0.910637	0.931707	0.926024
GSE17974_2H_VS_72H_UNTREATED_IN_VITRO_CD4_TCELL_UP	0.805403	0.819928	0.832614	0.812383	0.806542	0.800757	0.824911	0.81375	0.813054	0.79926	0.772912	0.808224	0.820586	0.806957	0.817763	0.816053	0.807467	0.783063	0.83045	0.828405	0.814301	0.809445	0.819157	0.816317	0.81169	0.838522	0.82002	0.816426	0.814621	0.82246	0.801	0.805634	0.798752	0.822339	0.803504	0.811386	0.822634	0.748283	0.805078	0.801002	0.814599	0.836526	0.806299	0.825853	0.824596	0.802136	0.827439	0.828445	0.820974
GSE17974_2H_VS_72H_UNTREATED_IN_VITRO_CD4_TCELL_DN	0.871808	0.911022	0.906599	0.918092	0.905897	0.866472	0.908512	0.911997	0.907096	0.908782	0.878535	0.902701	0.925388	0.903812	0.911391	0.90391	0.902188	0.872216	0.911047	0.885257	0.910071	0.920169	0.916318	0.928672	0.900762	0.910408	0.909248	0.914738	0.916495	0.917491	0.92305	0.894364	0.912853	0.909257	0.904232	0.913267	0.916239	0.906816	0.907351	0.937212	0.914927	0.896262	0.910605	0.900039	0.926433	0.902299	0.892202	0.90648	0.911457
GSE17974_0.5H_VS_72H_IL4_AND_ANTI_IL12_ACT_CD4_TCELL_UP	0.861247	0.866791	0.873765	0.865718	0.874922	0.858556	0.865248	0.915708	0.872857	0.863165	0.832811	0.8536	0.87364	0.857233	0.85959	0.86937	0.862816	0.83985	0.875498	0.880322	0.866835	0.851694	0.881103	0.872442	0.871085	0.880923	0.865591	0.868268	0.861803	0.895084	0.848915	0.857116	0.843876	0.874456	0.85582	0.854603	0.867378	0.800419	0.842386	0.854817	0.869418	0.894252	0.849946	0.884338	0.879209	0.865317	0.881212	0.879503	0.878906
GSE17974_0.5H_VS_72H_IL4_AND_ANTI_IL12_ACT_CD4_TCELL_DN	0.840908	0.881807	0.86665	0.884546	0.866773	0.832418	0.870183	0.853538	0.883308	0.878044	0.850632	0.869485	0.890927	0.882411	0.867129	0.880078	0.860268	0.834426	0.874215	0.84472	0.875965	0.882088	0.880369	0.900105	0.864305	0.869019	0.883309	0.879237	0.875401	0.864101	0.900641	0.856807	0.883057	0.873049	0.89016	0.876159	0.884529	0.87566	0.88219	0.905276	0.876147	0.854957	0.87173	0.868601	0.890026	0.850067	0.8559	0.877375	0.874122
GSE17974_1.5H_VS_72H_IL4_AND_ANTI_IL12_ACT_CD4_TCELL_UP	0.833327	0.848801	0.860319	0.853956	0.858016	0.845065	0.844471	0.905461	0.846382	0.8363	0.800147	0.827171	0.854838	0.829451	0.834937	0.842018	0.833341	0.805938	0.855613	0.862833	0.849412	0.829797	0.859339	0.850146	0.846275	0.875496	0.844485	0.854639	0.840833	0.887271	0.827351	0.827661	0.825818	0.861611	0.82683	0.841254	0.85608	0.780353	0.828541	0.830568	0.861533	0.878685	0.824256	0.854254	0.870153	0.846935	0.857497	0.857266	0.871601
GSE17974_1.5H_VS_72H_IL4_AND_ANTI_IL12_ACT_CD4_TCELL_DN	0.832456	0.873536	0.864561	0.87366	0.867258	0.830272	0.864173	0.852298	0.875343	0.872214	0.841386	0.872179	0.881157	0.875654	0.86909	0.863949	0.86168	0.837436	0.872607	0.849256	0.874298	0.873648	0.869755	0.892974	0.866668	0.869517	0.875106	0.871672	0.871732	0.857267	0.892883	0.856369	0.878271	0.860429	0.873081	0.875892	0.87895	0.870731	0.880401	0.901562	0.867814	0.851517	0.872177	0.864861	0.881333	0.849152	0.853458	0.868912	0.875285
[truncated: 4,094 more rows]
[truncated: 133 more columns]

## Sheet: Table S2
Table S2: The clinicopathologic features among three clusters
Cluster	Age	Gender	Grade***	Stage*	T	M	N
C1	<=65	FEMALE	G3	Stage IIB	T3	M0	N1
C1	<=65	MALE	G2	Stage IIB	T3	unknow	N1
C1	<=65	FEMALE	G2	Stage IV	T3	M1	N1
C1	<=65	MALE	G2	Stage IIB	T3	unknow	N1
C1	>65	MALE	G2	Stage IV	T3	M1	N0
C1	<=65	FEMALE	G2	Stage IIA	T3	M0	N0
[truncated: 171 more rows]

## Sheet: Table S3
Table S3:KEGG pathway enrichment analysis between Cluster 2 and Cluster 1
[truncated: 101 more rows]

[truncated: 4 more sheets: Table S4, Table S5, Table S6, Table S7]
